# Supplementary material for: The evolutionary history of the sucrose synthase gene family in higher plants
Source: BMC Plant Biol. 2019 Dec 18;19:566. doi: 10.1186/s12870-019-2181-4 (PMC6921546; doi:10.1186/s12870-019-2181-4)
Supplement: Supplementary file 6 — Additional file 6: Table S1. Exon length (bp) statistics of angiosperms SUS genes. [file 12870_2019_2181_MOESM6_ESM.docx]

## Sheet: Sheet1
Table S1. Exon length (bp) statistics of angiosperms SUS genes.
		1	2	3	4	5	6	7	8	9	10	11	12	13	14	15	16	17
SUS I	Seita.4G041500.1	95	121	152	193	119	217	96	174	117	167	225	319	245	139	30
	Sobic.010G072300.1	95	121	152	193	119	217	96	174	117	167	225	319	245	139	30
	GRMZM2G089713_T01	95	121	152	193	119	217	96	174	117	167	225	319	245	139	30
	Bradi1g46670.5	95	121	152	193	119	217	96	174	117	167	225	319	245	139	48
	LOC_Os06g09450.2	95	121	152	193	119	217	96	174	117	167	225	319	245	139	48
	Bradi1g20890.1	113	130	152	193	119	217	96	174	117	167	225	319	245	139	48
	LOC_Os07g42490.1	110	130	152	193	119	217	96	174	117	167	225	319	245	139	48
	Bradi1g60320.3	110	130	152	190	119	217	96	174	117	167	225	319	245	187(139+48)
	LOC_Os03g28330.4	110	130	152	193	119	217	96	174	117	167	225	319	245	187(139+48)
	Seita.9G371700.1	110	130	152	193	119	217	96	174	117	167	225	319	245	187(139+48)
	GRMZM2G152908_T01	110	130	152	193	119	217	96	174	117	167	225	319	245	187(139+48)
	Sobic.001G344500.2	110	130	152	193	119	217	96	174	117	167	225	319	245	187(139+48)
	AT5G20830.1	104	127	152	193	336(119+217)		96	174	117	167	225	564(319+245)		139	33
	Carubv10000208m	230	127	152	193	336(119+217)		96	174	117	167	225	564(319+245)		139	33
	Brara.C00954.1	98	127	152	193	432(119+217+96)			291(174+117)		167	225	564(319+245)		139	33
	Brara.J01546.1	98	127	152	193	336(119+217)		96	291(174+117)		167	225	564(319+245)		139	30
	AT3G43190.1	104	279(127+152)		193	336(119+217)		96	174	117	167	225	564(319+245)		139	33
	Carubv10016702m	104	279(127+152)		193	336(119+217)		96	174	117	167	225	564(319+245)		139	30
	Glyma.09G073600.2	98	127	152	193	336(119+217)		96	174	117	167	225	564(319+245)		139	33
	Glyma.15G182600.1	98	127	152	193	336(119+217)		96	174	117	167	225	564(319+245)		139	33
	Phvul.009G223800.1	98	127	152	193	336(119+217)		96	174	117	167	225	564(319+245)		139	33
	Medtr2g044070.2	92	127	152	193	336(119+217)		96	174	117	167	225	564(319+245)		139	33
	Medtr4g124660.2	98	127	152	193	336(119+217)		96	174	117	167	225	564(319+245)		139	30
	Phvul.003G127500.1	98	127	152	193	432(119+217+96)			174	117	167	225	564(319+245)		139	30
	Glyma.13G114000.1	98	127	152	193	432(119+217+96)			174	117	167	225	564(319+245)		139	30
	Glyma.17G045800.1	98	127	152	193	432(119+217+96)			174	117	167	225	564(319+245)		139	30
	GSVIVT01015018001	98	127	152	193	336(119+217)		96	174	117	167	225	564(319+245)		139	33
	PGSC0003DMT400035264	86	282(130+152)		184	336(119+217)		99	174	284(117+167)		225	564(319+245)		145	33
	Solyc07g042520.2.1	86	282(130+152)		184	336(119+217)		99	174	284(117+167)		225	564(319+245)		145	33
	DCAR_024777	98	133	152	193	336(119+217)		96	174	117	167	225	564(319+245)		139	33
	DCAR_028527	98	133	152	160	336(119+217)		96	174	117	167	225	564(319+245)		139	33
	DCAR_024776	86	127	152	217	336(119+217)		96	174	117	167	225	564(319+245)		139	30
	PGSC0003DMT400007506	98	127	152	193	336(119+217)		96	174	117	167	225	564(319+245)		139	30
	Solyc12g009300.1.1	98	127	152	193	336(119+217)		96	174	117	167	225	564(319+245)		139	30
	PGSC0003DMT400035260	98	127	152	193	336(119+217)		96	174	117	167	225	564(319+245)		139	30
	Solyc07g042550.2.1	98	127	152	193	336(119+217)		96	174	117	167	225	564(319+245)		139	30
SUS II	evm_27.model.AmTr_v1.0_scaffold00106.5	98	130	152	193	119	217	96	174	117	167	225	322	245	139	39
	GRMZM2G318780_T02	98	127	152	193	119	217	96	174	117	167	225	322	245	139	39
	Sobic.001G378300.1	98	127	152	193	119	217	96	174	117	167	225	322	245	139	39
	Seita.9G410800.1	98	279(127+152)		193	119	217	96	174	117	167	225	322	245	139	39
	LOC_Os03g22120.1	98	127	152	193	119	217	96	174	117	167	225	322	245	139	39
	Bradi1g62957.1	98	127	152	193	119	217	96	174	117	167	225	322	245	139	39
	AT5G49190.1	89	133	152	193	119	217	96	174	117	167	225	322	245	139	36
	Carubv10025867m	278	133	152	193	119	217	96	174	117	167	225	322	245	139	36
	Brara.F03015.1	89	133	152	193	119	217	96	174	257(90+167)		225	322	245	139	36
	GSVIVT01035106001	92	133	152	193	119	217	96	174	117	167	225	322	245	139	36
	Glyma.15G151000.1	80	133	152	193	119	217	96	174	117	167	225	322	245	139	30
	Phvul.009G250800.1	83	133	152	226	119	217	96	174	117	167	225	322	245	148	18
	DCAR_002483	98	130	152	193	119	217	96	174	117	167	225	322	245	139	36
	AT4G02280.1	98	133	345(152+193)		336(119+217)		96	291(174+117)		167	225	322	245	139	33
	Carubv10000249m	98	133	345(152+193)		336(119+217)		96	174	117	167	225	322	245	139	33
	Brara.I00137.1	98	136	348(155+193)		336(119+217)		96	174	117	167	225	567(322+245)		139	33
	Medtr1g088170.1	101	133	152	193	119	217	96	174	117	167	225	322	245	139	6
	Medtr7g108930.1	101	124	152	193	119	217	96	174	117	167	225	322	245	139	39
	Phvul.001G209600.1	110	133	152	193	119	217	96	174	117	167	225	322	245	139	39
	Glyma.03G216300.1	101	133	152	193	119	217	96	174	117	167	225	322	245	139	39
	Glyma.19G212800.1	101	133	152	193	119	217	96	174	117	167	225	322	245	139	39
	DCAR_002856	98	136	152	193	119	217	96	144	117	167	225	322	245	139	43	50
	DCAR_002857	89	115	152	193	119	217	96	174	117	167	225	322	245	151(139+12)
	PGSC0003DMT400017087	98	133	152	193	119	217	96	174	117	167	225	322	245	139	39
	Solyc09g098590.2.1	98	133	152	196	119	217	96	174	117	167	225	322	245	139	39
	GSVIVT01028043001	98	133	152	193	119	217	96	174	117	167	225	322	245	139	39
SUS III	evm_27.model.AmTr_v1.0_scaffold00044.21	101	133	155	193	119	217	96	174	117	167	225	322	245	139	83	27	46
	LOC_Os04g17650.1	101	133	155	193	119	217	96	177	117	167	225	322	245	76
	LOC_Os04g24430.1	101	133	155	193	119	217	96	177	117	167	225	322	245	139	92	24	46
	Bradi1g29570.2	101	133	155	193	119	217	96	177	117	167	225	322	245	139	104	24	61
	Seita.4G288800.1	101	133	155	196	119	313(217+96)		177	117	167	225	322	245	139	96	20	46
	GRMZM2G060659_T02	101	133	155	196	119	313(217+96)		177	117	167	225	322	245	139	95	24	46
	Sobic.010G276700.1	227	133	155	196	119	313(217+96)		177	117	167	225	322	245	139	86	24	49
	Bradi3g60687.2	320	288(133+155)		193	119	217	96	177	117	167	225	322	245	139	89	24	64
	LOC_Os02g58480.1	228		155	309(190+119)		313(217+96)		177	117	167	225	322	245	139	144
	Seita.1G378600.1	386			628(196+119+217+96)				177	117	167	225	322	245	139	89	24	61
	GRMZM2G045171_T01	984							177	117	167	225	322	245	139	120
	Sobic.004G357600.1	1026							177	117	167	225	322	245	139	89	24	61
	AT1G73370.1	107	133	155	193	119	217	270(96+174)		284(117+167)		225	567(322+245)		139	420
	Carubv10019738m	107	133	155	193	119	217	270(96+174)		284(117+167)		225	567(322+245)		139	414
	Glyma.09G167000.1	110	133	155	193	119	217	96	174	117	167	225	567(322+245)		139	197	157
	Glyma.11G212700.1	237		155	193	119	217	96	174	117	167	225	567(322+245)		139	89	27	16
	Phvul.004G142800.2	113	133	155	193	119	217	96	174	117	167	225	567(322+245)		139	197	175
	AT5G37180.1	219		152	184	119	313(217+96)		174	117	167	225	567(322+245)		139	86	49
	Carubv10006192m	219		155	184	119	313(217+96)		174	117	167	225	567(322+245)		139	86	46
	Brara.E01375.1	246		155	184	119	313(217+96)		174	117	167	225	567(322+245)		139	86	49
	DCAR_010214	77	133	155	193	119	217	96	137	166	167	225	567(322+245)		139	279
	Solyc03g098290.2.1	80	133	155	193	119	217	96	174	117	167	225	567(322+245)		139	128	166
	PGSC0003DMT400043117	234		155	193	119	217	96	174	117	167	225	567(322+245)		139	92	28
	Solyc02g081300.2.1	234		453		119	217	96	174	117	167	225	567(322+245)		139	92	24	31
	DCAR_014142	234		155	193	119	217	96	117	117	167	225	567(322+245)		139	120
	GSVIVT01029388001	104	133	155	193	119	217	96	174	117	167	225	567(322+245)		139	158	24	133
	GSVIVT01035210001	234		155	193	119	217	96	195	117	167	225	567(322+245)		139	105
	Glyma.16G217200.1	110	133	155	193	119	217	96	174	117	167	225	567(322+245)		139	197	154
	Phvul.006G087300.1	237		155	193	119	217	96	174	111	167	225	567(322+245)		139	80	10
	Medtr3g064610.1	243		155	193	119	217	96	174	117	167	225	567(322+245)		139	89	28
	Medtr5g076830.1	234		155	193	119	217	96	174	117	167	225	567(322+245)		139	80	30	19
	Phvul.008G241300.1		108	155	193	119	217	96	174	117	167	225	567(322+245)		139	80	24	16
	Glyma.02G240400.1	234		155	193	119	217	96	174	117	167	225	567(322+245)		139	80	24	16
	Glyma.14G209900.1	234		155	193	119	217	96	174	117	167	225	567(322+245)		139	80	24	16
