# Supplementary material for: The evolutionary history of the sucrose synthase gene family in higher plants
Source: BMC Plant Biol. 2019 Dec 18;19:566. doi: 10.1186/s12870-019-2181-4 (PMC6921546; doi:10.1186/s12870-019-2181-4)
Supplement: Supplementary file 8 — Additional file 8: Table S3. Estimates of Ka/Ks (ω) values of SUS genes. [file 12870_2019_2181_MOESM8_ESM.docx]

## Sheet: Sheet1
Table S3. Estimates of Ka/Ks (ω) values of SUS genes.
SUS I - Monocots						SUS II - Monocots						SUS III - Monocots						SUS I - Dicots						SUS II - Dicots						SUS III - Dicots
SUS I gene pairs		Ka	Ks	Ka/Ks		SUS II gene pairs		Ka	Ks	Ka/Ks		SUS III gene pairs		Ka	Ks	Ka/Ks		SUS I gene pairs		Ka	Ks	Ka/Ks		SUS II gene pairs		Ka	Ks	Ka/Ks		SUS III gene pairs		Ka	Ks	Ka/Ks
Seita.4G041500.1	Sobic.010G072300.1	0.0103	0.261	0.0394636		GRMZM2G318780_T02	Sobic.001G378300.1	0.0131	0.2317	0.0565386		GRMZM2G060659_T02	Sobic.010G276700.1	0.0106	0.2088	0.0507663		AT5G20830.1	Carubv10000208m	0.0143	0.3164	0.045196		AT5G49190.1	Carubv10025867m	0.0135	0.2187	0.0617284		Glyma.09G167000.1	Glyma.11G212700.1	0.197	1.662	0.118532
Seita.4G041500.1	GRMZM2G089713_T01	0.0143	0.4841	0.0295394		GRMZM2G318780_T02	Seita.9G410800.1	0.0194	0.3762	0.0515683		GRMZM2G060659_T02	Seita.4G288800.1	0.0177	0.3618	0.0489221		AT5G20830.1	Brara.C00954.1	0.0299	0.4587	0.0651842		AT5G49190.1	Brara.F03015.1	0.0294	0.334	0.088024		Glyma.09G167000.1	Phvul.004G142800.2	0.0396	0.2187	0.18107
Seita.4G041500.1	Bradi1g46670.5	0.0264	0.4852	0.0544106		GRMZM2G318780_T02	LOC_Os03g22120.1	0.0293	0.7882	0.0371733		GRMZM2G060659_T02	LOC_Os04g17650.1	0.0403	0.6841	0.0589095		AT5G20830.1	Brara.J01546.1	0.0311	0.3935	0.0790343		AT5G49190.1	GSVIVT01035106001	0.1068	1.301	0.0820907		Glyma.09G167000.1	Carubv10019738m	0.204	1.9928	0.102369
Seita.4G041500.1	LOC_Os06g09450.2	0.0286	0.4873	0.0586907		GRMZM2G318780_T02	Bradi1g62957.1	0.0398	0.7152	0.0556488		GRMZM2G060659_T02	LOC_Os04g24430.1	0.0372	0.6897	0.0539365		AT5G20830.1	AT3G43190.1	0.0617	0.7886	0.0782399		AT5G49190.1	Glyma.15G151000.1	0.1397	1.788	0.078132		Glyma.09G167000.1	Solyc03g098290.2.1	0.1772	1.639	0.108115
Seita.4G041500.1	Bradi1g20890.1	0.1366	1.361	0.100367		Sobic.001G378300.1	Seita.9G410800.1	0.0216	0.2622	0.0823799		GRMZM2G060659_T02	Bradi1g29570.2	0.0332	0.6799	0.0488307		AT5G20830.1	Carubv10016702m	0.0597	0.8572	0.0696454		AT5G49190.1	Phvul.009G250800.1	0.1642	2.0788	0.0789879		Glyma.09G167000.1	DCAR_010214	0.207	1.8105	0.114333
Seita.4G041500.1	LOC_Os07g42490.1	0.1323	1.2236	0.108124		Sobic.001G378300.1	LOC_Os03g22120.1	0.0305	0.6323	0.0482366		GRMZM2G060659_T02	Bradi3g60687.2	0.0711	1.2824	0.0554429		AT5G20830.1	Glyma.09G073600.2	0.1245	1.4297	0.0870812		AT5G49190.1	DCAR_002483	0.1514	1.4406	0.105095		Glyma.09G167000.1	AT1G73370.1	0.2035	1.8843	0.107998
Seita.4G041500.1	Bradi1g60320.3	0.1333	1.1016	0.121006		Sobic.001G378300.1	Bradi1g62957.1	0.0455	0.5843	0.077871		GRMZM2G060659_T02	LOC_Os02g58480.1	0.0929	1.3464	0.0689988		AT5G20830.1	Glyma.15G182600.1	0.1176	1.4505	0.0810755		AT5G49190.1	PGSC0003DMT400017087	0.1613	2.1863	0.0737776		Glyma.09G167000.1	Carubv10006192m	0.2295	2.3057	0.0995359
Seita.4G041500.1	LOC_Os03g28330.4	0.1372	1.0865	0.126277		Seita.9G410800.1	LOC_Os03g22120.1	0.0334	0.576	0.0579861		GRMZM2G060659_T02	Seita.1G378600.1	0.1055	1.2368	0.0853008		AT5G20830.1	Phvul.009G223800.1	0.1219	1.4333	0.0850485		AT5G49190.1	Solyc09g098590.2.1	0.1628	2.2325	0.0729227		Glyma.09G167000.1	PGSC0003DMT400043117	0.1842	1.9133	0.0962735
Seita.4G041500.1	Seita.9G371700.1	0.1304	1.1784	0.110659		Seita.9G410800.1	Bradi1g62957.1	0.0415	0.4997	0.0830498		GRMZM2G060659_T02	GRMZM2G045171_T01	0.1437	1.1684	0.122989		AT5G20830.1	Medtr2g044070.2	0.1301	1.6806	0.0774128		AT5G49190.1	DCAR_002856	0.1542	2.0408	0.0755586		Glyma.09G167000.1	Solyc02g081300.2.1	0.184	2.0695	0.0889104
Seita.4G041500.1	GRMZM2G152908_T01	0.1312	1.5138	0.0866693		LOC_Os03g22120.1	Bradi1g62957.1	0.0384	0.4804	0.0799334		GRMZM2G060659_T02	Sobic.004G357600.1	0.1411	1.2918	0.109227		AT5G20830.1	Medtr4g124660.2	0.1335	1.3972	0.0955482		AT5G49190.1	DCAR_002857	0.1639	2.5993	0.0630554		Glyma.09G167000.1	DCAR_014142	0.1886	2.5042	0.0753135
Seita.4G041500.1	Sobic.001G344500.2	0.1316	1.2297	0.107018								Sobic.010G276700.1	Seita.4G288800.1	0.0153	0.3003	0.0509491		AT5G20830.1	Phvul.003G127500.1	0.1264	1.7765	0.0711511		AT5G49190.1	GSVIVT01028043001	0.1271	1.8101	0.0702171		Glyma.09G167000.1	GSVIVT01029388001	0.1571	1.3069	0.120208
Sobic.010G072300.1	GRMZM2G089713_T01	0.0152	0.387	0.0392765				Average Ka/Ks:		0.0630386		Sobic.010G276700.1	LOC_Os04g17650.1	0.0364	0.7209	0.0504924		AT5G20830.1	Glyma.13G114000.1	0.1185	1.7713	0.0669		AT5G49190.1	Medtr1g088170.1	0.154	2.1708	0.0709416		Glyma.09G167000.1	GSVIVT01035210001	0.1741	2.1284	0.0817985
Sobic.010G072300.1	Bradi1g46670.5	0.0281	0.5293	0.053089								Sobic.010G276700.1	LOC_Os04g24430.1	0.033	0.7243	0.0455612		AT5G20830.1	Glyma.17G045800.1	0.1215	1.7112	0.0710028		AT5G49190.1	Medtr7g108930.1	0.1356	2.0046	0.0676444		Glyma.09G167000.1	Glyma.16G217200.1	0.0151	0.0883	0.171008
Sobic.010G072300.1	LOC_Os06g09450.2	0.0282	0.5091	0.0553919								Sobic.010G276700.1	Bradi1g29570.2	0.0312	0.6532	0.0477648		AT5G20830.1	PGSC0003DMT400035264	0.2272	1.8485	0.12291		AT5G49190.1	Phvul.001G209600.1	0.1366	2.291	0.0596246		Glyma.09G167000.1	Phvul.006G087300.1	0.2107	1.8672	0.112843
Sobic.010G072300.1	Bradi1g20890.1	0.1372	1.2945	0.105987								Sobic.010G276700.1	Bradi3g60687.2	0.0699	1.3637	0.0512576		AT5G20830.1	Solyc07g042520.2.1	0.2297	1.7386	0.132118		AT5G49190.1	Glyma.03G216300.1	0.1393	2.1865	0.0637091		Glyma.09G167000.1	Medtr3g064610.1	0.1962	2.5619	0.0765838
Sobic.010G072300.1	LOC_Os07g42490.1	0.1337	1.1482	0.116443								Sobic.010G276700.1	LOC_Os02g58480.1	0.0869	1.4392	0.0603808		AT5G20830.1	DCAR_024777	0.1649	2.3278	0.0708394		AT5G49190.1	Glyma.19G212800.1	0.1364	2.3526	0.0579784		Glyma.09G167000.1	Medtr5g076830.1	0.1939	1.5288	0.126832
Sobic.010G072300.1	Bradi1g60320.3	0.133	0.9999	0.133013								Sobic.010G276700.1	Seita.1G378600.1	0.1019	1.4531	0.0701259		AT5G20830.1	DCAR_028527	0.1648	1.8814	0.0875943		Carubv10025867m	Brara.F03015.1	0.0284	0.3508	0.0809578		Glyma.09G167000.1	Phvul.008G241300.1	0.1907	2.1087	0.0904349
Sobic.010G072300.1	LOC_Os03g28330.4	0.1351	1.0253	0.131766								Sobic.010G276700.1	GRMZM2G045171_T01	0.1414	1.3832	0.102227		AT5G20830.1	DCAR_024776	0.1923	2.1454	0.0896336		Carubv10025867m	GSVIVT01035106001	0.106	1.2612	0.0840469		Glyma.09G167000.1	Glyma.02G240400.1	0.1922	1.8246	0.105338
Sobic.010G072300.1	Seita.9G371700.1	0.1286	1.1306	0.113745								Sobic.010G276700.1	Sobic.004G357600.1	0.1387	1.5085	0.0919456		Carubv10000208m	Brara.C00954.1	0.0324	0.4356	0.0743802		Carubv10025867m	Glyma.15G151000.1	0.1399	1.5886	0.088065		Glyma.09G167000.1	Glyma.14G209900.1	0.1875	1.6494	0.113678
Sobic.010G072300.1	GRMZM2G152908_T01	0.1323	1.5413	0.0858366								Seita.4G288800.1	LOC_Os04g17650.1	0.0388	0.6535	0.0593726		Carubv10000208m	Brara.J01546.1	0.0312	0.3941	0.0791677		Carubv10025867m	Phvul.009G250800.1	0.1638	1.7753	0.0922661		Glyma.11G212700.1	Phvul.004G142800.2	0.1976	1.851	0.106753
Sobic.010G072300.1	Sobic.001G344500.2	0.1312	1.2417	0.105662								Seita.4G288800.1	LOC_Os04g24430.1	0.0344	0.6496	0.0529557		Carubv10000208m	AT3G43190.1	0.0598	0.834	0.0717026		Carubv10025867m	DCAR_002483	0.1503	1.3618	0.110369		Glyma.11G212700.1	AT5G37180.1	0.1931	2.7131	0.0711732
GRMZM2G089713_T01	Bradi1g46670.5	0.0311	0.7392	0.0420725								Seita.4G288800.1	Bradi1g29570.2	0.0332	0.5809	0.0571527		Carubv10000208m	Carubv10016702m	0.0599	0.8109	0.0738685		Carubv10025867m	PGSC0003DMT400017087	0.1613	1.6941	0.0952128		Glyma.11G212700.1	Carubv10019738m	0.2064	2.6263	0.0785897
GRMZM2G089713_T01	LOC_Os06g09450.2	0.0327	0.7053	0.0463632								Seita.4G288800.1	Bradi3g60687.2	0.0715	1.2895	0.0554478		Carubv10000208m	Glyma.09G073600.2	0.1255	1.2006	0.104531		Carubv10025867m	Solyc09g098590.2.1	0.1642	1.7	0.0965882		Glyma.11G212700.1	Solyc03g098290.2.1	0.1774	1.8904	0.0938426
GRMZM2G089713_T01	Bradi1g20890.1	0.1376	1.5648	0.0879346								Seita.4G288800.1	LOC_Os02g58480.1	0.0865	1.2177	0.0710356		Carubv10000208m	Glyma.15G182600.1	0.1179	1.2937	0.091134		Carubv10025867m	DCAR_002856	0.1546	1.8297	0.0844947		Glyma.11G212700.1	DCAR_010214	0.1891	2.0688	0.0914056
GRMZM2G089713_T01	LOC_Os07g42490.1	0.1364	1.4358	0.0949993								Seita.4G288800.1	Seita.1G378600.1	0.1026	1.2639	0.0811773		Carubv10000208m	Phvul.009G223800.1	0.1203	1.2705	0.0946871		Carubv10025867m	DCAR_002857	0.1659	2.1306	0.0778654		Glyma.11G212700.1	AT1G73370.1	0.208	2.315	0.0898488
GRMZM2G089713_T01	Bradi1g60320.3	0.1371	1.1647	0.117713								Seita.4G288800.1	GRMZM2G045171_T01	0.1409	1.3102	0.107541		Carubv10000208m	Medtr2g044070.2	0.1303	1.6079	0.0810374		Carubv10025867m	GSVIVT01028043001	0.1266	1.5593	0.0811903		Glyma.11G212700.1	Carubv10006192m	0.197	2.9045	0.0678258
GRMZM2G089713_T01	LOC_Os03g28330.4	0.1386	1.1143	0.124383								Seita.4G288800.1	Sobic.004G357600.1	0.1376	1.4103	0.0975679		Carubv10000208m	Medtr4g124660.2	0.1311	1.3701	0.0956864		Carubv10025867m	Medtr1g088170.1	0.1543	1.8369	0.0840002		Glyma.11G212700.1	Brara.E01375.1	0.1928	2.7588	0.0698855
GRMZM2G089713_T01	Seita.9G371700.1	0.1324	1.0427	0.126978								LOC_Os04g17650.1	LOC_Os04g24430.1	0.0102	0.025	0.408		Carubv10000208m	Phvul.003G127500.1	0.1244	1.553	0.080103		Carubv10025867m	Medtr7g108930.1	0.1365	1.6545	0.0825023		Glyma.11G212700.1	PGSC0003DMT400043117	0.1831	1.6958	0.107973
GRMZM2G089713_T01	GRMZM2G152908_T01	0.1339	1.069	0.125257								LOC_Os04g17650.1	Bradi1g29570.2	0.0358	0.678	0.0528024		Carubv10000208m	Glyma.13G114000.1	0.1174	1.5156	0.0774611		Carubv10025867m	Phvul.001G209600.1	0.139	2.0111	0.0691164		Glyma.11G212700.1	Solyc02g081300.2.1	0.1825	1.6602	0.109927
GRMZM2G089713_T01	Sobic.001G344500.2	0.1344	1.0394	0.129305								LOC_Os04g17650.1	Bradi3g60687.2	0.0794	1.4173	0.056022		Carubv10000208m	Glyma.17G045800.1	0.1204	1.4722	0.0817824		Carubv10025867m	Glyma.03G216300.1	0.1413	1.8807	0.0751316		Glyma.11G212700.1	DCAR_014142	0.1732	1.6621	0.104206
Bradi1g46670.5	LOC_Os06g09450.2	0.0256	0.5179	0.0494304								LOC_Os04g17650.1	LOC_Os02g58480.1	0.0992	1.4177	0.0699725		Carubv10000208m	GSVIVT01015018001	0.1327	2.3681	0.0560365		Carubv10025867m	Glyma.19G212800.1	0.1397	1.9608	0.0712464		Glyma.11G212700.1	GSVIVT01029388001	0.1814	1.9748	0.0918574
Bradi1g46670.5	Bradi1g20890.1	0.1383	1.7923	0.0771634								LOC_Os04g17650.1	Seita.1G378600.1	0.1098	1.592	0.0689698		Carubv10000208m	PGSC0003DMT400035264	0.2269	1.9273	0.117729		Brara.F03015.1	GSVIVT01035106001	0.1102	1.3175	0.0836433		Glyma.11G212700.1	GSVIVT01035210001	0.1542	1.0833	0.142343
Bradi1g46670.5	LOC_Os07g42490.1	0.1324	1.4986	0.0883491								LOC_Os04g17650.1	GRMZM2G045171_T01	0.1533	1.7016	0.0900917		Carubv10000208m	Solyc07g042520.2.1	0.2297	1.8384	0.124946		Brara.F03015.1	Glyma.15G151000.1	0.1446	1.7772	0.0813639		Glyma.11G212700.1	Glyma.16G217200.1	0.1966	1.7488	0.11242
Bradi1g46670.5	Bradi1g60320.3	0.1378	1.2306	0.111978								LOC_Os04g17650.1	Sobic.004G357600.1	0.1464	1.903	0.0769312		Carubv10000208m	DCAR_024777	0.1593	2.5139	0.0633677		Brara.F03015.1	Phvul.009G250800.1	0.1669	2.1693	0.0769373		Glyma.11G212700.1	Phvul.006G087300.1	0.0389	0.2728	0.142595
Bradi1g46670.5	LOC_Os03g28330.4	0.1365	1.2895	0.105855								LOC_Os04g24430.1	Bradi1g29570.2	0.0314	0.674	0.0465875		Carubv10000208m	DCAR_028527	0.1626	2.3375	0.0695615		Brara.F03015.1	DCAR_002483	0.1524	1.5245	0.0999672		Glyma.11G212700.1	Medtr3g064610.1	0.0732	0.4785	0.152978
Bradi1g46670.5	Seita.9G371700.1	0.1293	1.1856	0.109059								LOC_Os04g24430.1	Bradi3g60687.2	0.0761	1.4065	0.0541059		Carubv10000208m	DCAR_024776	0.1929	2.2138	0.0871352		Brara.F03015.1	DCAR_002856	0.1569	2.3924	0.0655827		Glyma.11G212700.1	Medtr5g076830.1	0.0998	0.6471	0.154227
Bradi1g46670.5	GRMZM2G152908_T01	0.1317	1.6068	0.0819642								LOC_Os04g24430.1	LOC_Os02g58480.1	0.0963	1.3371	0.0720215		Carubv10000208m	PGSC0003DMT400035260	0.164	2.0369	0.0805145		Brara.F03015.1	DCAR_002857	0.1654	2.511	0.0658702		Glyma.11G212700.1	Phvul.008G241300.1	0.0885	0.5781	0.153088
Bradi1g46670.5	Sobic.001G344500.2	0.1306	1.2756	0.102383								LOC_Os04g24430.1	Seita.1G378600.1	0.1042	1.5961	0.0652841		Carubv10000208m	Solyc07g042550.2.1	0.1607	1.9356	0.0830234		Brara.F03015.1	GSVIVT01028043001	0.1258	2.069	0.0608023		Glyma.11G212700.1	Glyma.02G240400.1	0.0887	0.5181	0.171202
LOC_Os06g09450.2	Bradi1g20890.1	0.1309	1.5208	0.0860731								LOC_Os04g24430.1	GRMZM2G045171_T01	0.1485	1.755	0.0846154		Carubv10000208m	PGSC0003DMT400007506	0.1542	2.878	0.0535789		Brara.F03015.1	Brara.I00137.1	0.1646	2.4816	0.0663282		Glyma.11G212700.1	Glyma.14G209900.1	0.0859	0.5521	0.155588
LOC_Os06g09450.2	LOC_Os07g42490.1	0.1312	1.194	0.109883								LOC_Os04g24430.1	Sobic.004G357600.1	0.142	1.9343	0.0734116		Carubv10000208m	Solyc12g009300.1.1	0.1564	2.5978	0.0602048		Brara.F03015.1	Medtr1g088170.1	0.1516	2.3594	0.0642536		Phvul.004G142800.2	Carubv10019738m	0.2033	1.884	0.107909
LOC_Os06g09450.2	Bradi1g60320.3	0.1306	1.0648	0.122652								Bradi1g29570.2	Bradi3g60687.2	0.0721	1.1725	0.0614925		Brara.C00954.1	Brara.J01546.1	0.0155	0.3278	0.0472849		Brara.F03015.1	Medtr7g108930.1	0.1336	1.8461	0.0723688		Phvul.004G142800.2	Solyc03g098290.2.1	0.1857	2.0549	0.0903694
LOC_Os06g09450.2	LOC_Os03g28330.4	0.1288	1.1172	0.115288								Bradi1g29570.2	LOC_Os02g58480.1	0.0921	1.1072	0.0831828		Brara.C00954.1	AT3G43190.1	0.0634	0.8953	0.0708143		Brara.F03015.1	Phvul.001G209600.1	0.1353	2.4932	0.0542676		Phvul.004G142800.2	DCAR_010214	0.2101	1.5657	0.134189
LOC_Os06g09450.2	Seita.9G371700.1	0.1215	1.161	0.104651								Bradi1g29570.2	Seita.1G378600.1	0.1063	1.3624	0.0780241		Brara.C00954.1	Carubv10016702m	0.0604	0.9663	0.0625065		Brara.F03015.1	Glyma.03G216300.1	0.1382	2.0346	0.0679249		Phvul.004G142800.2	AT1G73370.1	0.2022	1.927	0.10493
LOC_Os06g09450.2	GRMZM2G152908_T01	0.1277	1.639	0.0779134								Bradi1g29570.2	GRMZM2G045171_T01	0.1465	1.701	0.0861258		Brara.C00954.1	Glyma.09G073600.2	0.1247	1.2184	0.102347		Brara.F03015.1	Glyma.19G212800.1	0.1349	2.2191	0.0607904		Phvul.004G142800.2	Carubv10006192m	0.2297	2.9101	0.078932
LOC_Os06g09450.2	Sobic.001G344500.2	0.1238	1.2796	0.096749								Bradi1g29570.2	Sobic.004G357600.1	0.1456	1.7187	0.0847152		Brara.C00954.1	Glyma.15G182600.1	0.1149	1.2269	0.0936507		GSVIVT01035106001	Glyma.15G151000.1	0.106	0.8761	0.120991		Phvul.004G142800.2	PGSC0003DMT400043117	0.2001	1.6276	0.122942
Bradi1g20890.1	LOC_Os07g42490.1	0.0403	0.4904	0.0821778								Bradi3g60687.2	LOC_Os02g58480.1	0.0754	0.6122	0.123162		Brara.C00954.1	Phvul.009G223800.1	0.1208	1.2799	0.0943824		GSVIVT01035106001	Phvul.009G250800.1	0.1385	1.02	0.135784		Phvul.004G142800.2	Solyc02g081300.2.1	0.1984	1.6729	0.118596
Bradi1g20890.1	Bradi1g60320.3	0.0658	0.764	0.0861257								Bradi3g60687.2	Seita.1G378600.1	0.0844	0.7528	0.112115		Brara.C00954.1	Medtr2g044070.2	0.127	1.3627	0.0931973		GSVIVT01035106001	DCAR_002483	0.1199	1.0223	0.117285		Phvul.004G142800.2	DCAR_014142	0.1938	2.9208	0.0663517
Bradi1g20890.1	LOC_Os03g28330.4	0.0585	0.7562	0.0773605								Bradi3g60687.2	GRMZM2G045171_T01	0.1225	0.8836	0.138637		Brara.C00954.1	Medtr4g124660.2	0.1286	1.308	0.098318		GSVIVT01035106001	PGSC0003DMT400017087	0.1255	1.3408	0.0936008		Phvul.004G142800.2	GSVIVT01029388001	0.1644	1.3024	0.126229
Bradi1g20890.1	Seita.9G371700.1	0.0607	0.8078	0.0751424								Bradi3g60687.2	Sobic.004G357600.1	0.1166	0.9384	0.124254		Brara.C00954.1	Phvul.003G127500.1	0.1189	1.459	0.0814942		GSVIVT01035106001	Solyc09g098590.2.1	0.127	1.4138	0.0898288		Phvul.004G142800.2	GSVIVT01035210001	0.1787	2.1812	0.0819274
Bradi1g20890.1	GRMZM2G152908_T01	0.0619	0.945	0.0655026								LOC_Os02g58480.1	Seita.1G378600.1	0.0931	0.6761	0.137702		Brara.C00954.1	Glyma.13G114000.1	0.1121	1.3876	0.080787		GSVIVT01035106001	DCAR_002856	0.1189	1.1902	0.0998992		Phvul.004G142800.2	Glyma.16G217200.1	0.0388	0.2083	0.18627
Bradi1g20890.1	Sobic.001G344500.2	0.0618	0.8122	0.0760896								LOC_Os02g58480.1	GRMZM2G045171_T01	0.1295	0.7565	0.171183		Brara.C00954.1	Glyma.17G045800.1	0.1163	1.3285	0.0875423		GSVIVT01035106001	DCAR_002857	0.1364	1.1803	0.115564		Phvul.004G142800.2	Phvul.006G087300.1	0.2133	1.9868	0.107359
LOC_Os07g42490.1	Bradi1g60320.3	0.0561	0.6555	0.0855835								LOC_Os02g58480.1	Sobic.004G357600.1	0.1155	0.7947	0.145338		Brara.C00954.1	GSVIVT01015018001	0.1231	1.9107	0.0644266		GSVIVT01035106001	GSVIVT01028043001	0.0977	0.8822	0.110746		Phvul.004G142800.2	Medtr3g064610.1	0.202	2.3527	0.0858588
LOC_Os07g42490.1	LOC_Os03g28330.4	0.0526	0.5737	0.0916855								Seita.1G378600.1	GRMZM2G045171_T01	0.1038	0.3191	0.32529		Brara.C00954.1	PGSC0003DMT400035264	0.2245	1.8306	0.122637		GSVIVT01035106001	Carubv10000249m	0.1389	2.8688	0.0484175		Phvul.004G142800.2	Medtr5g076830.1	0.194	1.8934	0.102461
LOC_Os07g42490.1	Seita.9G371700.1	0.0546	0.6321	0.0863787								Seita.1G378600.1	Sobic.004G357600.1	0.0958	0.3219	0.297608		Brara.C00954.1	Solyc07g042520.2.1	0.2249	1.7374	0.129446		GSVIVT01035106001	Brara.I00137.1	0.1427	2.9437	0.0484764		Phvul.004G142800.2	Phvul.008G241300.1	0.1956	2.5037	0.0781244
LOC_Os07g42490.1	GRMZM2G152908_T01	0.0555	0.7603	0.0729975								GRMZM2G045171_T01	Sobic.004G357600.1	0.0466	0.1872	0.248932		Brara.C00954.1	DCAR_024777	0.1557	2.6219	0.0593844		GSVIVT01035106001	Medtr1g088170.1	0.1188	1.0845	0.109544		Phvul.004G142800.2	Glyma.02G240400.1	0.1949	1.8547	0.105084
LOC_Os07g42490.1	Sobic.001G344500.2	0.0569	0.661	0.0860817														Brara.C00954.1	DCAR_028527	0.1584	2.3331	0.0678925		GSVIVT01035106001	Medtr7g108930.1	0.0997	1.1795	0.0845273		Phvul.004G142800.2	Glyma.14G209900.1	0.1901	1.6768	0.113371
Bradi1g60320.3	LOC_Os03g28330.4	0.027	0.4377	0.0616861										Average Ka/Ks:		0.0962337		Brara.C00954.1	DCAR_024776	0.1881	2.8733	0.0654648		GSVIVT01035106001	Phvul.001G209600.1	0.1094	1.2927	0.0846291		AT5G37180.1	Carubv10019738m	0.2377	2.2058	0.107761
Bradi1g60320.3	Seita.9G371700.1	0.0318	0.5314	0.0598419														Brara.C00954.1	PGSC0003DMT400035260	0.1597	2.1249	0.0751565		GSVIVT01035106001	Glyma.03G216300.1	0.107	1.2386	0.0863879		AT5G37180.1	AT1G73370.1	0.2345	2.5384	0.092381
Bradi1g60320.3	GRMZM2G152908_T01	0.0332	0.7305	0.0454483														Brara.C00954.1	Solyc07g042550.2.1	0.1548	2.1084	0.0734206		GSVIVT01035106001	Glyma.19G212800.1	0.1045	1.2664	0.0825174		AT5G37180.1	Carubv10006192m	0.0286	0.3694	0.0774228
Bradi1g60320.3	Sobic.001G344500.2	0.034	0.5755	0.0590791														Brara.J01546.1	AT3G43190.1	0.0625	0.9179	0.0680902		Glyma.15G151000.1	Phvul.009G250800.1	0.0758	0.2409	0.314653		AT5G37180.1	Brara.E01375.1	0.0357	0.4048	0.0881917
LOC_Os03g28330.4	Seita.9G371700.1	0.0266	0.4145	0.0641737														Brara.J01546.1	Carubv10016702m	0.06	0.9322	0.0643639		Glyma.15G151000.1	DCAR_002483	0.1565	1.4219	0.110064		AT5G37180.1	Phvul.006G087300.1	0.2002	2.6895	0.0744376
LOC_Os03g28330.4	GRMZM2G152908_T01	0.0283	0.5963	0.0474593														Brara.J01546.1	Glyma.09G073600.2	0.1245	1.1079	0.112375		Glyma.15G151000.1	PGSC0003DMT400017087	0.1677	1.7618	0.0951867		AT5G37180.1	Medtr3g064610.1	0.2018	2.7001	0.074738
LOC_Os03g28330.4	Sobic.001G344500.2	0.0282	0.4925	0.0572589														Brara.J01546.1	Glyma.15G182600.1	0.1146	1.1602	0.0987761		Glyma.15G151000.1	Solyc09g098590.2.1	0.1685	1.8738	0.0899242		Carubv10019738m	AT1G73370.1	0.0187	0.2046	0.0913978
Seita.9G371700.1	GRMZM2G152908_T01	0.0068	0.3531	0.019258														Brara.J01546.1	Phvul.009G223800.1	0.1214	1.2135	0.100041		Glyma.15G151000.1	DCAR_002856	0.1551	1.5589	0.0994932		Carubv10019738m	Carubv10006192m	0.2408	2.2601	0.106544
Seita.9G371700.1	Sobic.001G344500.2	0.006	0.2401	0.0249896														Brara.J01546.1	Medtr2g044070.2	0.1298	1.3616	0.095329		Glyma.15G151000.1	DCAR_002857	0.1639	1.6568	0.0989256		Carubv10019738m	Brara.E01375.1	0.235	2.0266	0.115958
GRMZM2G152908_T01	Sobic.001G344500.2	0.0038	0.2197	0.0172963														Brara.J01546.1	Medtr4g124660.2	0.1331	1.2802	0.103968		Glyma.15G151000.1	GSVIVT01028043001	0.1309	1.2193	0.107357		Carubv10019738m	Solyc02g081300.2.1	0.2136	2.9007	0.0736374
																		Brara.J01546.1	Phvul.003G127500.1	0.1238	1.4171	0.0873615		Glyma.15G151000.1	Medtr1g088170.1	0.1491	1.6666	0.0894636		Carubv10019738m	GSVIVT01029388001	0.1805	2.3757	0.0759776
		Average Ka/Ks:		0.0842189														Brara.J01546.1	Glyma.13G114000.1	0.1168	1.3511	0.0864481		Glyma.15G151000.1	Medtr7g108930.1	0.1356	1.7052	0.0795215		Carubv10019738m	GSVIVT01035210001	0.2054	2.6016	0.0789514
																		Brara.J01546.1	Glyma.17G045800.1	0.1208	1.3888	0.0869816		Glyma.15G151000.1	Phvul.001G209600.1	0.1429	1.9542	0.0731246		Carubv10019738m	Glyma.16G217200.1	0.2013	1.8738	0.107429
																		Brara.J01546.1	GSVIVT01015018001	0.1239	1.8616	0.0665557		Glyma.15G151000.1	Glyma.03G216300.1	0.144	1.8479	0.0779263		Carubv10019738m	Phvul.006G087300.1	0.214	2.1262	0.100649
																		Brara.J01546.1	PGSC0003DMT400035264	0.2202	1.6583	0.132787		Glyma.15G151000.1	Glyma.19G212800.1	0.143	1.8358	0.0778952		Carubv10019738m	Medtr3g064610.1	0.2183	2.1071	0.103602
																		Brara.J01546.1	Solyc07g042520.2.1	0.2203	1.6708	0.131853		Phvul.009G250800.1	DCAR_002483	0.1871	1.4196	0.131798		Carubv10019738m	Medtr5g076830.1	0.1958	2.6363	0.0742708
																		Brara.J01546.1	DCAR_024777	0.1602	2.2341	0.0717067		Phvul.009G250800.1	PGSC0003DMT400017087	0.1876	1.8067	0.103836		Solyc03g098290.2.1	DCAR_010214	0.1616	1.6134	0.100161
																		Brara.J01546.1	DCAR_028527	0.1613	2.0255	0.0796347		Phvul.009G250800.1	Solyc09g098590.2.1	0.1866	1.8916	0.0986466		Solyc03g098290.2.1	AT1G73370.1	0.1972	2.9218	0.0674926
																		Brara.J01546.1	DCAR_024776	0.189	2.0331	0.0929615		Phvul.009G250800.1	DCAR_002856	0.1815	1.9379	0.0936581		Solyc03g098290.2.1	Carubv10006192m	0.2115	4.33	0.0488453
																		Brara.J01546.1	PGSC0003DMT400035260	0.1595	2.6753	0.0596195		Phvul.009G250800.1	DCAR_002857	0.1918	1.6418	0.116823		Solyc03g098290.2.1	Solyc02g081300.2.1	0.173	2.4596	0.0703366
																		Brara.J01546.1	Solyc07g042550.2.1	0.1549	2.5078	0.0617673		Phvul.009G250800.1	GSVIVT01028043001	0.1542	1.2544	0.122927		Solyc03g098290.2.1	DCAR_014142	0.1716	2.3124	0.0742086
																		AT3G43190.1	Carubv10016702m	0.023	0.3681	0.062483		Phvul.009G250800.1	Medtr1g088170.1	0.1709	1.7383	0.0983144		Solyc03g098290.2.1	GSVIVT01029388001	0.1563	1.7969	0.0869831
																		AT3G43190.1	Glyma.09G073600.2	0.1204	1.5509	0.0776323		Phvul.009G250800.1	Medtr7g108930.1	0.16	1.6824	0.0951022		Solyc03g098290.2.1	GSVIVT01035210001	0.167	1.9627	0.0850869
																		AT3G43190.1	Glyma.15G182600.1	0.1124	1.6315	0.0688937		Phvul.009G250800.1	Phvul.001G209600.1	0.1688	1.6978	0.0994228		Solyc03g098290.2.1	Glyma.16G217200.1	0.1771	1.7325	0.102222
																		AT3G43190.1	Phvul.009G223800.1	0.119	1.4992	0.0793757		Phvul.009G250800.1	Glyma.03G216300.1	0.1667	1.6441	0.101393		Solyc03g098290.2.1	Phvul.006G087300.1	0.1911	2.4142	0.0791567
																		AT3G43190.1	Medtr2g044070.2	0.1181	1.7374	0.0679751		Phvul.009G250800.1	Glyma.19G212800.1	0.1671	1.6517	0.101168		Solyc03g098290.2.1	Medtr3g064610.1	0.1859	1.9584	0.0949244
																		AT3G43190.1	Medtr4g124660.2	0.1261	1.7751	0.0710383		DCAR_002483	PGSC0003DMT400017087	0.1681	1.9275	0.0872114		Solyc03g098290.2.1	Medtr5g076830.1	0.1834	2.7218	0.0673819
																		AT3G43190.1	Phvul.003G127500.1	0.1211	2.143	0.0565096		DCAR_002483	Solyc09g098590.2.1	0.1693	2.0526	0.0824808		DCAR_010214	AT1G73370.1	0.2086	2.7839	0.0749309
																		AT3G43190.1	Glyma.13G114000.1	0.1117	1.924	0.0580561		DCAR_002483	DCAR_002856	0.167	1.4265	0.11707		DCAR_010214	PGSC0003DMT400043117	0.1974	1.9185	0.102893
																		AT3G43190.1	Glyma.17G045800.1	0.1147	1.9442	0.058996		DCAR_002483	DCAR_002857	0.1673	1.7172	0.097426		DCAR_010214	Solyc02g081300.2.1	0.1906	1.8142	0.10506
																		AT3G43190.1	PGSC0003DMT400035264	0.2324	2.5569	0.0908913		DCAR_002483	GSVIVT01028043001	0.1417	1.3027	0.108774		DCAR_010214	DCAR_014142	0.1945	2.6366	0.0737692
																		AT3G43190.1	Solyc07g042520.2.1	0.232	2.115	0.109693		DCAR_002483	Brara.I00137.1	0.1719	2.7123	0.0633779		DCAR_010214	GSVIVT01029388001	0.1615	1.473	0.10964
																		AT3G43190.1	DCAR_028527	0.1498	2.7442	0.0545879		DCAR_002483	Medtr1g088170.1	0.1583	1.6666	0.0949838		DCAR_010214	GSVIVT01035210001	0.1888	2.0278	0.0931058
																		AT3G43190.1	DCAR_024776	0.1767	2.8149	0.0627731		DCAR_002483	Medtr7g108930.1	0.1546	2.2704	0.0680937		DCAR_010214	Glyma.16G217200.1	0.2092	1.7896	0.116898
																		Carubv10016702m	Glyma.09G073600.2	0.1209	1.457	0.0829787		DCAR_002483	Phvul.001G209600.1	0.1507	2.3018	0.0654705		DCAR_010214	Phvul.006G087300.1	0.198	2.0752	0.0954125
																		Carubv10016702m	Glyma.15G182600.1	0.1122	1.574	0.0712834		DCAR_002483	Glyma.03G216300.1	0.1511	1.9671	0.0768136		DCAR_010214	Medtr3g064610.1	0.1878	2.3016	0.0815954
																		Carubv10016702m	Phvul.009G223800.1	0.1172	1.5105	0.0775902		DCAR_002483	Glyma.19G212800.1	0.1497	1.9403	0.077153		DCAR_010214	Medtr5g076830.1	0.1887	2.7536	0.0685285
																		Carubv10016702m	Medtr2g044070.2	0.1191	1.867	0.0637922		PGSC0003DMT400017087	Solyc09g098590.2.1	0.0074	0.0689	0.107402		AT1G73370.1	Brara.E01375.1	0.2325	2.2839	0.1018
																		Carubv10016702m	Medtr4g124660.2	0.1244	1.6265	0.0764832		PGSC0003DMT400017087	DCAR_002856	0.1032	1.2307	0.0838547		AT1G73370.1	DCAR_014142	0.2106	2.9258	0.0719803
																		Carubv10016702m	Phvul.003G127500.1	0.1191	1.9715	0.0604109		PGSC0003DMT400017087	DCAR_002857	0.1219	1.3858	0.0879636		AT1G73370.1	GSVIVT01035210001	0.2024	2.9312	0.0690502
																		Carubv10016702m	Glyma.13G114000.1	0.1101	2.0408	0.0539494		PGSC0003DMT400017087	GSVIVT01028043001	0.1002	1.1558	0.0866932		AT1G73370.1	Glyma.16G217200.1	0.2006	1.8322	0.109486
																		Carubv10016702m	Glyma.17G045800.1	0.1121	2.0793	0.0539124		PGSC0003DMT400017087	Medtr1g088170.1	0.1222	1.672	0.0730861		AT1G73370.1	Phvul.006G087300.1	0.2156	2.4617	0.0875818
																		Carubv10016702m	GSVIVT01015018001	0.1224	2.3476	0.0521384		PGSC0003DMT400017087	Medtr7g108930.1	0.1079	1.6437	0.0656446		AT1G73370.1	Medtr3g064610.1	0.2176	2.5515	0.0852832
																		Carubv10016702m	PGSC0003DMT400035264	0.2301	2.0727	0.111015		PGSC0003DMT400017087	Phvul.001G209600.1	0.1117	1.7055	0.065494		AT1G73370.1	Medtr5g076830.1	0.1982	2.5092	0.0789893
																		Carubv10016702m	Solyc07g042520.2.1	0.2286	1.9594	0.116668		PGSC0003DMT400017087	Glyma.03G216300.1	0.1146	1.6632	0.0689033		Carubv10006192m	Brara.E01375.1	0.0348	0.4993	0.0696976
																		Carubv10016702m	DCAR_028527	0.152	2.396	0.0634391		PGSC0003DMT400017087	Glyma.19G212800.1	0.1163	1.5881	0.0732322		Carubv10006192m	Glyma.16G217200.1	0.224	2.6942	0.0831416
																		Carubv10016702m	DCAR_024776	0.1806	2.2566	0.0800319		Solyc09g098590.2.1	DCAR_002856	0.1062	1.2602	0.0842723		Carubv10006192m	Phvul.006G087300.1	0.2054	2.7355	0.0750868
																		Glyma.09G073600.2	Glyma.15G182600.1	0.0123	0.1308	0.0940367		Solyc09g098590.2.1	DCAR_002857	0.1243	1.4343	0.0866625		Carubv10006192m	Phvul.008G241300.1	0.1897	2.9904	0.0634363
																		Glyma.09G073600.2	Phvul.009G223800.1	0.03	0.2634	0.113895		Solyc09g098590.2.1	GSVIVT01028043001	0.1007	1.1194	0.0899589		Carubv10006192m	Glyma.14G209900.1	0.1909	2.8822	0.0662341
																		Glyma.09G073600.2	Medtr2g044070.2	0.0578	0.6438	0.0897794		Solyc09g098590.2.1	Medtr1g088170.1	0.1249	1.5955	0.0782827		Brara.E01375.1	GSVIVT01029388001	0.2067	2.9593	0.0698476
																		Glyma.09G073600.2	Medtr4g124660.2	0.0762	0.7182	0.106099		Solyc09g098590.2.1	Medtr7g108930.1	0.1106	1.5391	0.0718602		Brara.E01375.1	GSVIVT01035210001	0.1797	2.6353	0.0681896
																		Glyma.09G073600.2	Phvul.003G127500.1	0.0768	0.6124	0.125408		Solyc09g098590.2.1	Phvul.001G209600.1	0.1127	1.7207	0.0654966		Brara.E01375.1	Phvul.006G087300.1	0.1981	2.8486	0.0695429
																		Glyma.09G073600.2	Glyma.13G114000.1	0.0692	0.5998	0.115372		Solyc09g098590.2.1	Glyma.03G216300.1	0.1164	1.5338	0.0758899		Brara.E01375.1	Phvul.008G241300.1	0.184	2.8355	0.0648916
																		Glyma.09G073600.2	Glyma.17G045800.1	0.0749	0.5869	0.12762		Solyc09g098590.2.1	Glyma.19G212800.1	0.1167	1.4703	0.0793716		Brara.E01375.1	Glyma.02G240400.1	0.1884	2.8811	0.0653917
																		Glyma.09G073600.2	GSVIVT01015018001	0.1138	1.3436	0.0846978		DCAR_002856	DCAR_002857	0.0896	0.9052	0.0989837		PGSC0003DMT400043117	Solyc02g081300.2.1	0.0103	0.1058	0.0973535
																		Glyma.09G073600.2	PGSC0003DMT400035264	0.2185	1.5736	0.138854		DCAR_002856	GSVIVT01028043001	0.0973	0.9157	0.106258		PGSC0003DMT400043117	DCAR_014142	0.1431	1.5928	0.0898418
																		Glyma.09G073600.2	Solyc07g042520.2.1	0.2177	1.7646	0.123371		DCAR_002856	Medtr1g088170.1	0.1114	1.4959	0.0744702		PGSC0003DMT400043117	GSVIVT01029388001	0.152	2.0158	0.0754043
																		Glyma.09G073600.2	DCAR_024777	0.1454	1.5779	0.0921478		DCAR_002856	Medtr7g108930.1	0.0939	1.3879	0.0676562		PGSC0003DMT400043117	GSVIVT01035210001	0.1537	1.3289	0.11566
																		Glyma.09G073600.2	DCAR_028527	0.1508	1.4928	0.101018		DCAR_002856	Phvul.001G209600.1	0.095	1.3584	0.0699352		PGSC0003DMT400043117	Glyma.16G217200.1	0.1884	1.6966	0.111046
																		Glyma.09G073600.2	DCAR_024776	0.1741	1.6288	0.106889		DCAR_002856	Glyma.03G216300.1	0.0968	1.3268	0.0729575		PGSC0003DMT400043117	Phvul.006G087300.1	0.199	1.9804	0.100485
																		Glyma.09G073600.2	PGSC0003DMT400035260	0.1324	1.529	0.0865925		DCAR_002856	Glyma.19G212800.1	0.0972	1.2475	0.0779158		PGSC0003DMT400043117	Medtr3g064610.1	0.1833	2.1842	0.0839209
																		Glyma.09G073600.2	Solyc07g042550.2.1	0.1395	1.5376	0.0907258		DCAR_002857	GSVIVT01028043001	0.1108	1.1462	0.0966672		PGSC0003DMT400043117	Medtr5g076830.1	0.1751	2.482	0.0705479
																		Glyma.09G073600.2	PGSC0003DMT400007506	0.1409	2.0678	0.0681401		DCAR_002857	Medtr1g088170.1	0.1253	1.5346	0.0816499		PGSC0003DMT400043117	Phvul.008G241300.1	0.1659	2.6534	0.0625236
																		Glyma.09G073600.2	Solyc12g009300.1.1	0.141	2.3572	0.0598167		DCAR_002857	Medtr7g108930.1	0.1166	1.623	0.0718423		PGSC0003DMT400043117	Glyma.02G240400.1	0.1726	2.1794	0.0791961
																		Glyma.15G182600.1	Phvul.009G223800.1	0.024	0.2389	0.10046		DCAR_002857	Phvul.001G209600.1	0.1188	1.4368	0.0826837		PGSC0003DMT400043117	Glyma.14G209900.1	0.1675	2.5993	0.0644404
																		Glyma.15G182600.1	Medtr2g044070.2	0.0495	0.6392	0.0774406		DCAR_002857	Glyma.03G216300.1	0.1171	1.3578	0.0862425		Solyc02g081300.2.1	DCAR_014142	0.1393	1.557	0.0894669
																		Glyma.15G182600.1	Medtr4g124660.2	0.0664	0.6582	0.100881		DCAR_002857	Glyma.19G212800.1	0.1186	1.4148	0.0838281		Solyc02g081300.2.1	GSVIVT01029388001	0.1463	1.9738	0.074121
																		Glyma.15G182600.1	Phvul.003G127500.1	0.0651	0.569	0.114411		GSVIVT01028043001	AT4G02280.1	0.1094	2.3556	0.0464425		Solyc02g081300.2.1	GSVIVT01035210001	0.1506	1.41	0.106809
																		Glyma.15G182600.1	Glyma.13G114000.1	0.0587	0.5648	0.103931		GSVIVT01028043001	Medtr1g088170.1	0.0959	0.9402	0.102		Solyc02g081300.2.1	Glyma.16G217200.1	0.1874	1.7881	0.104804
																		Glyma.15G182600.1	Glyma.17G045800.1	0.0632	0.541	0.116821		GSVIVT01028043001	Medtr7g108930.1	0.0827	1.0986	0.0752776		Solyc02g081300.2.1	Phvul.006G087300.1	0.198	1.87	0.105882
																		Glyma.15G182600.1	GSVIVT01015018001	0.1036	1.2886	0.0803973		GSVIVT01028043001	Phvul.001G209600.1	0.0873	1.1415	0.0764783		Solyc02g081300.2.1	Medtr3g064610.1	0.181	2.244	0.0806595
																		Glyma.15G182600.1	PGSC0003DMT400035264	0.2081	1.7093	0.121746		GSVIVT01028043001	Glyma.03G216300.1	0.0882	1.0965	0.0804378		Solyc02g081300.2.1	Medtr5g076830.1	0.1731	2.5428	0.0680746
																		Glyma.15G182600.1	Solyc07g042520.2.1	0.2073	1.829	0.113341		GSVIVT01028043001	Glyma.19G212800.1	0.0857	1.0178	0.0842012		Solyc02g081300.2.1	Phvul.008G241300.1	0.1616	2.4442	0.0661157
																		Glyma.15G182600.1	DCAR_024777	0.1371	1.6475	0.083217		AT4G02280.1	Carubv10000249m	0.0184	0.2986	0.0616209		Solyc02g081300.2.1	Glyma.02G240400.1	0.1693	2.2513	0.075201
																		Glyma.15G182600.1	DCAR_028527	0.1417	1.7181	0.0824748		AT4G02280.1	Brara.I00137.1	0.0293	0.5677	0.0516118		Solyc02g081300.2.1	Glyma.14G209900.1	0.1643	2.7307	0.0601677
																		Glyma.15G182600.1	DCAR_024776	0.165	1.7887	0.0922458		Carubv10000249m	Brara.I00137.1	0.0335	0.6426	0.052132		DCAR_014142	GSVIVT01029388001	0.1574	2.006	0.0784646
																		Glyma.15G182600.1	PGSC0003DMT400035260	0.1366	1.6465	0.0829639		Medtr1g088170.1	Medtr7g108930.1	0.0631	0.5529	0.114126		DCAR_014142	GSVIVT01035210001	0.1357	1.4213	0.095476
																		Glyma.15G182600.1	Solyc07g042550.2.1	0.1317	1.5629	0.0842664		Medtr1g088170.1	Phvul.001G209600.1	0.065	0.5701	0.114015		DCAR_014142	Glyma.16G217200.1	0.1898	2.4114	0.0787095
																		Glyma.15G182600.1	PGSC0003DMT400007506	0.135	2.3357	0.0577985		Medtr1g088170.1	Glyma.03G216300.1	0.0628	0.4882	0.128636		DCAR_014142	Phvul.006G087300.1	0.1861	1.978	0.0940849
																		Glyma.15G182600.1	Solyc12g009300.1.1	0.1351	2.304	0.0586372		Medtr1g088170.1	Glyma.19G212800.1	0.0604	0.4804	0.125729		DCAR_014142	Medtr3g064610.1	0.1761	1.8745	0.0939451
																		Phvul.009G223800.1	Medtr2g044070.2	0.0567	0.6126	0.0925563		Medtr7g108930.1	Phvul.001G209600.1	0.0458	0.4265	0.107386		DCAR_014142	Medtr5g076830.1	0.1699	1.7254	0.0984699
																		Phvul.009G223800.1	Medtr4g124660.2	0.0697	0.647	0.107728		Medtr7g108930.1	Glyma.03G216300.1	0.0428	0.3141	0.136262		DCAR_014142	Phvul.008G241300.1	0.1557	2.2781	0.0683464
																		Phvul.009G223800.1	Phvul.003G127500.1	0.0729	0.6303	0.115659		Medtr7g108930.1	Glyma.19G212800.1	0.0446	0.3344	0.133373		DCAR_014142	Glyma.02G240400.1	0.1603	2.0992	0.0763624
																		Phvul.009G223800.1	Glyma.13G114000.1	0.0649	0.5949	0.109094		Phvul.001G209600.1	Glyma.03G216300.1	0.0329	0.213	0.15446		DCAR_014142	Glyma.14G209900.1	0.1557	2.0231	0.0769611
																		Phvul.009G223800.1	Glyma.17G045800.1	0.0682	0.6148	0.11093		Phvul.001G209600.1	Glyma.19G212800.1	0.0323	0.2205	0.146485		GSVIVT01029388001	GSVIVT01035210001	0.1504	1.6171	0.093006
																		Phvul.009G223800.1	GSVIVT01015018001	0.1092	1.2841	0.0850401		Glyma.03G216300.1	Glyma.19G212800.1	0.0144	0.0671	0.214605		GSVIVT01029388001	Glyma.16G217200.1	0.155	1.3063	0.118656
																		Phvul.009G223800.1	PGSC0003DMT400035264	0.2187	1.6559	0.132073								GSVIVT01029388001	Phvul.006G087300.1	0.1968	2.0999	0.0937187
																		Phvul.009G223800.1	Solyc07g042520.2.1	0.2175	1.7372	0.125201				Average Ka/Ks:		0.0889208		GSVIVT01029388001	Medtr3g064610.1	0.1749	2.6905	0.0650065
																		Phvul.009G223800.1	DCAR_024777	0.1409	1.7453	0.0807311								GSVIVT01029388001	Medtr5g076830.1	0.1692	2.5161	0.0672469
																		Phvul.009G223800.1	DCAR_028527	0.1421	1.5808	0.0898912								GSVIVT01029388001	Phvul.008G241300.1	0.1576	2.2943	0.068692
																		Phvul.009G223800.1	DCAR_024776	0.1687	1.6779	0.100542								GSVIVT01029388001	Glyma.02G240400.1	0.1599	1.9412	0.0823717
																		Phvul.009G223800.1	PGSC0003DMT400035260	0.1402	1.7322	0.0809375								GSVIVT01029388001	Glyma.14G209900.1	0.153	2.0799	0.0735612
																		Phvul.009G223800.1	Solyc07g042550.2.1	0.1357	1.679	0.0808219								GSVIVT01035210001	Glyma.16G217200.1	0.1708	2.1087	0.0809978
																		Phvul.009G223800.1	PGSC0003DMT400007506	0.1378	2.5177	0.0547325								GSVIVT01035210001	Phvul.006G087300.1	0.1696	1.1317	0.149863
																		Phvul.009G223800.1	Solyc12g009300.1.1	0.1382	2.2431	0.0616112								GSVIVT01035210001	Medtr3g064610.1	0.156	1.3252	0.117718
																		Medtr2g044070.2	Medtr4g124660.2	0.0701	0.7204	0.0973071								GSVIVT01035210001	Medtr5g076830.1	0.1541	1.4273	0.107966
																		Medtr2g044070.2	Phvul.003G127500.1	0.0718	0.8608	0.0834108								GSVIVT01035210001	Phvul.008G241300.1	0.1311	1.3816	0.09489
																		Medtr2g044070.2	Glyma.13G114000.1	0.0639	0.841	0.075981								GSVIVT01035210001	Glyma.02G240400.1	0.1349	1.3343	0.101102
																		Medtr2g044070.2	Glyma.17G045800.1	0.0656	0.7832	0.0837589								GSVIVT01035210001	Glyma.14G209900.1	0.1326	1.3266	0.0999548
																		Medtr2g044070.2	GSVIVT01015018001	0.1099	1.8335	0.05994								Glyma.16G217200.1	Phvul.006G087300.1	0.2109	2.0151	0.10466
																		Medtr2g044070.2	PGSC0003DMT400035264	0.2043	1.5281	0.133695								Glyma.16G217200.1	Medtr3g064610.1	0.1981	2.4594	0.0805481
																		Medtr2g044070.2	Solyc07g042520.2.1	0.2021	1.6208	0.124692								Glyma.16G217200.1	Medtr5g076830.1	0.1921	1.5344	0.125196
																		Medtr2g044070.2	DCAR_024777	0.1367	1.9568	0.069859								Glyma.16G217200.1	Phvul.008G241300.1	0.1911	2.2647	0.084382
																		Medtr2g044070.2	DCAR_028527	0.1397	2.1762	0.0641945								Glyma.16G217200.1	Glyma.02G240400.1	0.1922	1.8664	0.102979
																		Medtr2g044070.2	DCAR_024776	0.1655	1.751	0.0945174								Glyma.16G217200.1	Glyma.14G209900.1	0.1871	1.6405	0.114051
																		Medtr2g044070.2	PGSC0003DMT400035260	0.1381	2.0704	0.0667021								Phvul.006G087300.1	Medtr3g064610.1	0.0864	0.6086	0.141965
																		Medtr2g044070.2	Solyc07g042550.2.1	0.1306	1.9796	0.0659729								Phvul.006G087300.1	Medtr5g076830.1	0.1082	0.7892	0.137101
																		Medtr4g124660.2	Phvul.003G127500.1	0.0423	0.5466	0.0773875								Phvul.006G087300.1	Phvul.008G241300.1	0.1015	0.6101	0.166366
																		Medtr4g124660.2	Glyma.13G114000.1	0.0381	0.5225	0.0729187								Phvul.006G087300.1	Glyma.02G240400.1	0.1039	0.6015	0.172735
																		Medtr4g124660.2	Glyma.17G045800.1	0.0413	0.4682	0.0882102								Phvul.006G087300.1	Glyma.14G209900.1	0.1011	0.6295	0.160604
																		Medtr4g124660.2	GSVIVT01015018001	0.1116	1.3372	0.083458								Medtr3g064610.1	Medtr5g076830.1	0.0965	0.6413	0.150476
																		Medtr4g124660.2	PGSC0003DMT400035264	0.2199	1.476	0.148984								Medtr3g064610.1	Phvul.008G241300.1	0.0915	0.6985	0.130995
																		Medtr4g124660.2	Solyc07g042520.2.1	0.2194	1.3707	0.160064								Medtr3g064610.1	Glyma.02G240400.1	0.0947	0.602	0.157309
																		Medtr4g124660.2	DCAR_024777	0.1376	1.8201	0.0756002								Medtr3g064610.1	Glyma.14G209900.1	0.0907	0.6166	0.147097
																		Medtr4g124660.2	DCAR_028527	0.1439	1.631	0.0882281								Medtr5g076830.1	Phvul.008G241300.1	0.0697	0.5103	0.136586
																		Medtr4g124660.2	DCAR_024776	0.1681	1.7237	0.0975228								Medtr5g076830.1	Glyma.02G240400.1	0.0693	0.4552	0.152241
																		Medtr4g124660.2	PGSC0003DMT400035260	0.1416	1.3769	0.10284								Medtr5g076830.1	Glyma.14G209900.1	0.0663	0.4543	0.145939
																		Medtr4g124660.2	Solyc07g042550.2.1	0.1349	1.4687	0.0918499								Phvul.008G241300.1	Glyma.02G240400.1	0.0291	0.2401	0.1212
																		Medtr4g124660.2	PGSC0003DMT400007506	0.1336	2.1582	0.0619034								Phvul.008G241300.1	Glyma.14G209900.1	0.0247	0.2414	0.10232
																		Medtr4g124660.2	Solyc12g009300.1.1	0.1335	2.3257	0.0574021								Glyma.02G240400.1	Glyma.14G209900.1	0.0108	0.0927	0.116505
																		Phvul.003G127500.1	Glyma.13G114000.1	0.016	0.2653	0.0603091
																		Phvul.003G127500.1	Glyma.17G045800.1	0.0188	0.2451	0.0767034										Average Ka/Ks:		0.098977
																		Phvul.003G127500.1	GSVIVT01015018001	0.1068	1.3014	0.0820655
																		Phvul.003G127500.1	PGSC0003DMT400035264	0.2147	1.7322	0.123946
																		Phvul.003G127500.1	Solyc07g042520.2.1	0.2113	1.5432	0.136923
																		Phvul.003G127500.1	DCAR_024777	0.1309	1.913	0.0684266
																		Phvul.003G127500.1	DCAR_028527	0.1376	1.5747	0.0873817
																		Phvul.003G127500.1	DCAR_024776	0.1597	1.5207	0.105017
																		Phvul.003G127500.1	PGSC0003DMT400035260	0.1374	1.6451	0.0835208
																		Phvul.003G127500.1	Solyc07g042550.2.1	0.1299	1.5471	0.0839635
																		Phvul.003G127500.1	PGSC0003DMT400007506	0.1296	1.9127	0.0677576
																		Phvul.003G127500.1	Solyc12g009300.1.1	0.1294	2.0578	0.0628827
																		Glyma.13G114000.1	Glyma.17G045800.1	0.005	0.1307	0.0382555
																		Glyma.13G114000.1	GSVIVT01015018001	0.0963	1.2227	0.0787601
																		Glyma.13G114000.1	PGSC0003DMT400035264	0.2056	1.6937	0.121391
																		Glyma.13G114000.1	Solyc07g042520.2.1	0.2016	1.5128	0.133263
																		Glyma.13G114000.1	DCAR_024777	0.1301	1.8653	0.0697475
																		Glyma.13G114000.1	DCAR_028527	0.1362	1.4722	0.0925146
																		Glyma.13G114000.1	DCAR_024776	0.1583	1.5017	0.105414
																		Glyma.13G114000.1	PGSC0003DMT400035260	0.1311	1.4691	0.0892383
																		Glyma.13G114000.1	Solyc07g042550.2.1	0.127	1.3902	0.0913538
																		Glyma.13G114000.1	PGSC0003DMT400007506	0.1245	2.2124	0.0562737
																		Glyma.13G114000.1	Solyc12g009300.1.1	0.1245	2.3788	0.0523373
																		Glyma.17G045800.1	GSVIVT01015018001	0.0988	1.3281	0.074392
																		Glyma.17G045800.1	PGSC0003DMT400035264	0.2095	1.5787	0.132704
																		Glyma.17G045800.1	Solyc07g042520.2.1	0.2044	1.4397	0.141974
																		Glyma.17G045800.1	DCAR_024777	0.1308	1.9208	0.0680966
																		Glyma.17G045800.1	DCAR_028527	0.1373	1.5393	0.0891964
																		Glyma.17G045800.1	DCAR_024776	0.1573	1.6507	0.0952929
																		Glyma.17G045800.1	PGSC0003DMT400035260	0.1339	1.5567	0.0860153
																		Glyma.17G045800.1	Solyc07g042550.2.1	0.1284	1.4686	0.0874302
																		Glyma.17G045800.1	PGSC0003DMT400007506	0.1262	2.1081	0.0598643
																		Glyma.17G045800.1	Solyc12g009300.1.1	0.1263	2.3297	0.054213
																		GSVIVT01015018001	PGSC0003DMT400035264	0.187	1.3942	0.134127
																		GSVIVT01015018001	Solyc07g042520.2.1	0.1859	1.4233	0.130612
																		GSVIVT01015018001	DCAR_024777	0.1106	1.4136	0.07824
																		GSVIVT01015018001	DCAR_028527	0.1179	1.2995	0.0907272
																		GSVIVT01015018001	DCAR_024776	0.1377	1.3518	0.101864
																		GSVIVT01015018001	PGSC0003DMT400035260	0.111	1.4325	0.0774869
																		GSVIVT01015018001	Solyc07g042550.2.1	0.1054	1.3174	0.0800061
																		GSVIVT01015018001	PGSC0003DMT400007506	0.0983	1.4931	0.0658362
																		GSVIVT01015018001	Solyc12g009300.1.1	0.1017	1.5779	0.0644528
																		PGSC0003DMT400035264	Solyc07g042520.2.1	0.0072	0.1057	0.0681173
																		PGSC0003DMT400035264	DCAR_024777	0.2019	1.8881	0.106933
																		PGSC0003DMT400035264	DCAR_028527	0.2042	1.7201	0.118714
																		PGSC0003DMT400035264	DCAR_024776	0.2185	2.2486	0.0971716
																		PGSC0003DMT400035264	PGSC0003DMT400035260	0.2021	1.5827	0.127693
																		PGSC0003DMT400035264	Solyc07g042550.2.1	0.195	1.4849	0.131322
																		PGSC0003DMT400035264	PGSC0003DMT400007506	0.199	1.9588	0.101593
																		PGSC0003DMT400035264	Solyc12g009300.1.1	0.2009	2.3005	0.0873288
																		Solyc07g042520.2.1	DCAR_024777	0.1994	1.7679	0.112789
																		Solyc07g042520.2.1	DCAR_028527	0.2062	1.6702	0.123458
																		Solyc07g042520.2.1	DCAR_024776	0.2185	1.9169	0.113986
																		Solyc07g042520.2.1	PGSC0003DMT400035260	0.2021	1.6289	0.124071
																		Solyc07g042520.2.1	Solyc07g042550.2.1	0.1957	1.6335	0.119804
																		Solyc07g042520.2.1	PGSC0003DMT400007506	0.1987	2.0224	0.0982496
																		Solyc07g042520.2.1	Solyc12g009300.1.1	0.2006	2.3159	0.0866186
																		DCAR_024777	DCAR_028527	0.0269	0.5404	0.0497779
																		DCAR_024777	DCAR_024776	0.0598	0.5914	0.101116
																		DCAR_024777	PGSC0003DMT400035260	0.0958	1.5421	0.0621231
																		DCAR_024777	Solyc07g042550.2.1	0.0916	1.4481	0.0632553
																		DCAR_024777	PGSC0003DMT400007506	0.087	1.6653	0.0522428
																		DCAR_024777	Solyc12g009300.1.1	0.0855	1.8988	0.0450284
																		DCAR_028527	DCAR_024776	0.0654	0.5821	0.112352
																		DCAR_028527	PGSC0003DMT400035260	0.0958	1.2566	0.0762375
																		DCAR_028527	Solyc07g042550.2.1	0.0941	1.2377	0.0760281
																		DCAR_028527	PGSC0003DMT400007506	0.0912	1.6382	0.0556709
																		DCAR_028527	Solyc12g009300.1.1	0.0922	1.528	0.0603403
																		DCAR_024776	PGSC0003DMT400035260	0.1252	1.5021	0.08335
																		DCAR_024776	Solyc07g042550.2.1	0.1212	1.5682	0.0772861
																		DCAR_024776	PGSC0003DMT400007506	0.1134	1.5895	0.0713432
																		DCAR_024776	Solyc12g009300.1.1	0.1126	1.5537	0.0724722
																		PGSC0003DMT400035260	Solyc07g042550.2.1	0.0131	0.12	0.109167
																		PGSC0003DMT400035260	PGSC0003DMT400007506	0.0503	0.6743	0.0745959
																		PGSC0003DMT400035260	Solyc12g009300.1.1	0.0495	0.7362	0.0672372
																		Solyc07g042550.2.1	PGSC0003DMT400007506	0.0453	0.6423	0.0705278
																		Solyc07g042550.2.1	Solyc12g009300.1.1	0.0444	0.683	0.0650073
																		PGSC0003DMT400007506	Solyc12g009300.1.1	0.0072	0.1517	0.0474621
																				Average Ka/Ks:		0.0864981
