# Supplementary material for: The evolutionary history of the sucrose synthase gene family in higher plants
Source: BMC Plant Biol. 2019 Dec 18;19:566. doi: 10.1186/s12870-019-2181-4 (PMC6921546; doi:10.1186/s12870-019-2181-4)
Supplement: Supplementary file 9 — Additional file 9: Table S4. Estimates of Ka/Ks (ω) values of three domains of SUS genes. [file 12870_2019_2181_MOESM9_ESM.xlsx]

## Sheet: CTD
Table S4. Estimates of Ka/Ks (ω) values of three domains of SUS genes.
SUS I - Monocots						SUS II - Monocots						SUS III - Monocots						SUS I - Dicots						SUS II - Dicots						SUS III - Dicots
SUS I gene pairs		Ka	Ks	Ka/Ks		SUS II gene pairs		Ka	Ks	Ka/Ks		SUS III gene pairs		Ka	Ks	Ka/Ks		SUS I gene pairs		Ka	Ks	Ka/Ks		SUS II gene pairs		Ka	Ks	Ka/Ks		SUS III gene pairs		Ka	Ks	Ka/Ks
Seita.4G041500.1	Sobic.010G072300.1	0.0039	0.1942	0.0200824		GRMZM2G318780_T02	Sobic.001G378300.1	0.0116	0.108	0.107407		GRMZM2G060659_T02	Sobic.010G276700.1	0.0204	0.1464	0.139344		AT5G20830.1	Carubv10000208m	0.0115	0.234	0.0491453		AT5G49190.1	Carubv10025867m	0.0121	0.1739	0.0695802		Glyma.09G167000.1	Glyma.11G212700.1	0.3502	1.5106	0.231828
Seita.4G041500.1	GRMZM2G089713_T01	0.0039	0.209	0.0186603		GRMZM2G318780_T02	Seita.9G410800.1	0.0393	0.1474	0.266621		GRMZM2G060659_T02	Seita.4G288800.1	0.033	0.285	0.115789		AT5G20830.1	Brara.C00954.1	0.0312	0.3635	0.0858322		AT5G49190.1	Brara.F03015.1	0.0163	0.5096	0.0319859		Glyma.09G167000.1	Phvul.004G142800.2	0.0698	0.1585	0.440379
Seita.4G041500.1	Bradi1g46670.5	0.0215	0.536	0.0401119		GRMZM2G318780_T02	LOC_Os03g22120.1	0.0194	0.249	0.0779116		GRMZM2G060659_T02	LOC_Os04g17650.1	0.0405	0.9496	0.0426495		AT5G20830.1	Brara.J01546.1	0.0473	0.3408	0.138791		AT5G49190.1	GSVIVT01035106001	0.2106	1.7759	0.118588		Glyma.09G167000.1	Carubv10019738m	0.2773	1.8512	0.149795
Seita.4G041500.1	LOC_Os06g09450.2	0.0155	0.6027	0.0257176		GRMZM2G318780_T02	Bradi1g62957.1	0.0594	0.3034	0.195781		GRMZM2G060659_T02	LOC_Os04g24430.1	0.0405	0.9987	0.0405527		AT5G20830.1	AT3G43190.1	0.1133	0.7292	0.155376		AT5G49190.1	Glyma.15G151000.1	0.2792	1.5513	0.179978		Glyma.09G167000.1	AT1G73370.1	0.2855	1.6525	0.172769
Seita.4G041500.1	Bradi1g20890.1	0.2256	2.843	0.0793528		Sobic.001G378300.1	Seita.9G410800.1	0.0494	0.1015	0.4867		GRMZM2G060659_T02	Bradi1g29570.2	0.0342	0.6508	0.0525507		AT5G20830.1	Carubv10016702m	0.1134	0.6324	0.179317		AT5G49190.1	Phvul.009G250800.1	0.302	1.9737	0.153012		Glyma.09G167000.1	PGSC0003DMT400043117	0.246	1.2533	0.196282
Seita.4G041500.1	LOC_Os07g42490.1	0.218	1.7055	0.127822		Sobic.001G378300.1	LOC_Os03g22120.1	0.0312	0.219	0.142466		GRMZM2G060659_T02	Bradi3g60687.2	0.1311	1.2275	0.106802		AT5G20830.1	Glyma.09G073600.2	0.2044	2.09	0.097799		AT5G49190.1	DCAR_002483	0.2378	1.0673	0.222805		Glyma.09G167000.1	Solyc02g081300.2.1	0.2492	1.1263	0.221255
Seita.4G041500.1	Bradi1g60320.3	0.2055	1.3648	0.150572		Sobic.001G378300.1	Bradi1g62957.1	0.0655	0.279	0.234767		GRMZM2G060659_T02	LOC_Os02g58480.1	0.1456	1.224	0.118954		AT5G20830.1	Glyma.15G182600.1	0.2048	2.2305	0.091818		AT5G49190.1	PGSC0003DMT400017087	0.2147	1.4973	0.143391		Glyma.09G167000.1	DCAR_014142	0.27	2.6132	0.103322
Seita.4G041500.1	LOC_Os03g28330.4	0.2516	1.4389	0.174856		Seita.9G410800.1	LOC_Os03g22120.1	0.0576	0.1407	0.409382		GRMZM2G060659_T02	Seita.1G378600.1	0.1908	0.9516	0.200504		AT5G20830.1	Phvul.009G223800.1	0.2114	2.3048	0.0917216		AT5G49190.1	Solyc09g098590.2.1	0.2098	1.2363	0.1697		Glyma.09G167000.1	GSVIVT01029388001	0.2313	1.143	0.202362
Seita.4G041500.1	Seita.9G371700.1	0.2245	1.1647	0.192753		Seita.9G410800.1	Bradi1g62957.1	0.0952	0.2306	0.412836		GRMZM2G060659_T02	GRMZM2G045171_T01	0.2452	1.0947	0.223988		AT5G20830.1	Medtr2g044070.2	0.2355	2.3929	0.0984161		AT5G49190.1	DCAR_002856	0.2449	1.2356	0.198203		Glyma.09G167000.1	Glyma.16G217200.1	0.02	0.1029	0.194363
Seita.4G041500.1	GRMZM2G152908_T01	0.2278	1.3943	0.163379		LOC_Os03g22120.1	Bradi1g62957.1	0.0553	0.1502	0.368176		GRMZM2G060659_T02	Sobic.004G357600.1	0.2309	1.1375	0.202989		AT5G20830.1	Medtr4g124660.2	0.207	1.4999	0.138009		AT5G49190.1	DCAR_002857	0.2702	1.1006	0.245502		Glyma.09G167000.1	Phvul.006G087300.1	0.3429	2.0794	0.164903
Seita.4G041500.1	Sobic.001G344500.2	0.2245	1.6269	0.137993								Sobic.010G276700.1	Seita.4G288800.1	0.0287	0.2667	0.107612		AT5G20830.1	Phvul.003G127500.1	0.1712	2.7882	0.0614016		AT5G49190.1	GSVIVT01028043001	0.2179	1.2256	0.17779		Glyma.09G167000.1	Medtr3g064610.1	0.3656	1.6968	0.215464
Sobic.010G072300.1	GRMZM2G089713_T01	0.0077	0.1783	0.0431856				Average Ka/Ks:		0.270205		Sobic.010G276700.1	LOC_Os04g17650.1	0.037	1.0473	0.0353289		AT5G20830.1	Glyma.17G045800.1	0.1677	2.074	0.0808582		AT5G49190.1	Carubv10000249m	0.2616	1.9237	0.135988		Glyma.09G167000.1	Medtr5g076830.1	0.3465	2.031	0.170606
Sobic.010G072300.1	Bradi1g46670.5	0.0254	0.4907	0.0517628								Sobic.010G276700.1	LOC_Os04g24430.1	0.037	1.1037	0.0335236		AT5G20830.1	PGSC0003DMT400035264	0.5573	1.6292	0.34207		AT5G49190.1	Brara.I00137.1	0.2556	2.1646	0.118082		Glyma.09G167000.1	Phvul.008G241300.1	0.333	2.3328	0.142747
Sobic.010G072300.1	LOC_Os06g09450.2	0.0195	0.5795	0.0336497								Sobic.010G276700.1	Bradi1g29570.2	0.0266	0.6478	0.0410621		AT5G20830.1	Solyc07g042520.2.1	0.5651	1.4397	0.392512		AT5G49190.1	Medtr1g088170.1	0.2515	1.5136	0.16616		Glyma.09G167000.1	Glyma.02G240400.1	0.3232	1.5762	0.20505
Sobic.010G072300.1	Bradi1g20890.1	0.2253	2.2305	0.101009								Sobic.010G276700.1	Bradi3g60687.2	0.1238	1.772	0.0698646		AT5G20830.1	DCAR_028527	0.3234	2.6162	0.123614		AT5G49190.1	Medtr7g108930.1	0.2389	1.5976	0.149537		Glyma.09G167000.1	Glyma.14G209900.1	0.3319	1.5277	0.217255
Sobic.010G072300.1	LOC_Os07g42490.1	0.2177	1.5178	0.143431								Sobic.010G276700.1	LOC_Os02g58480.1	0.1479	1.6346	0.0904809		AT5G20830.1	DCAR_024776	0.4177	1.8371	0.227369		AT5G49190.1	Phvul.001G209600.1	0.2181	1.219	0.178917		Glyma.11G212700.1	Phvul.004G142800.2	0.327	1.0726	0.304867
Sobic.010G072300.1	Bradi1g60320.3	0.2077	1.5077	0.13776								Sobic.010G276700.1	Seita.1G378600.1	0.1985	1.4285	0.138957		AT5G20830.1	PGSC0003DMT400035260	0.3084	1.4023	0.219924		AT5G49190.1	Glyma.03G216300.1	0.2177	1.1093	0.19625		Glyma.11G212700.1	Solyc03g098290.2.1	0.2756	1.8614	0.148061
Sobic.010G072300.1	LOC_Os03g28330.4	0.2485	1.4153	0.175581								Sobic.010G276700.1	GRMZM2G045171_T01	0.2535	1.6037	0.158072		AT5G20830.1	Solyc07g042550.2.1	0.3158	1.4046	0.224833		AT5G49190.1	Glyma.19G212800.1	0.2128	0.9925	0.214408		Glyma.11G212700.1	DCAR_010214	0.2664	1.7243	0.154497
Sobic.010G072300.1	Seita.9G371700.1	0.2225	1.0341	0.215163								Sobic.010G276700.1	Sobic.004G357600.1	0.239	1.4788	0.161618		AT5G20830.1	PGSC0003DMT400007506	0.3036	1.7651	0.172002		Carubv10025867m	Brara.F03015.1	0.0204	0.4848	0.0420792		Glyma.11G212700.1	AT1G73370.1	0.3184	1.5168	0.209916
Sobic.010G072300.1	GRMZM2G152908_T01	0.2249	1.6449	0.136726								Seita.4G288800.1	LOC_Os04g17650.1	0.0287	0.5987	0.0479372		AT5G20830.1	Solyc12g009300.1.1	0.3099	1.5205	0.203815		Carubv10025867m	GSVIVT01035106001	0.208	1.1207	0.185598		Glyma.11G212700.1	PGSC0003DMT400043117	0.2672	1.2056	0.221632
Sobic.010G072300.1	Sobic.001G344500.2	0.2225	1.4864	0.149691								Seita.4G288800.1	LOC_Os04g24430.1	0.0287	0.6289	0.0456352		Carubv10000208m	Brara.C00954.1	0.0271	0.3495	0.0775393		Carubv10025867m	Glyma.15G151000.1	0.2807	1.1567	0.242673		Glyma.11G212700.1	Solyc02g081300.2.1	0.2705	1.1701	0.231177
GRMZM2G089713_T01	Bradi1g46670.5	0.0175	0.5108	0.03426								Seita.4G288800.1	Bradi1g29570.2	0.0308	0.4475	0.0688268		Carubv10000208m	Brara.J01546.1	0.0431	0.2889	0.149187		Carubv10025867m	Phvul.009G250800.1	0.308	1.3844	0.222479		Glyma.11G212700.1	DCAR_014142	0.2198	1.639	0.134106
GRMZM2G089713_T01	LOC_Os06g09450.2	0.0195	0.5751	0.0339071								Seita.4G288800.1	Bradi3g60687.2	0.1242	1.4814	0.0838396		Carubv10000208m	AT3G43190.1	0.104	0.7462	0.139373		Carubv10025867m	DCAR_002483	0.2378	1.0157	0.234124		Glyma.11G212700.1	GSVIVT01035210001	0.1997	1.7459	0.114382
GRMZM2G089713_T01	Bradi1g20890.1	0.2257	1.821	0.123943								Seita.4G288800.1	LOC_Os02g58480.1	0.129	1.1076	0.116468		Carubv10000208m	Carubv10016702m	0.1041	0.6763	0.153926		Carubv10025867m	PGSC0003DMT400017087	0.2174	1.3674	0.158988		Glyma.11G212700.1	Glyma.16G217200.1	0.3388	1.4295	0.237006
GRMZM2G089713_T01	LOC_Os07g42490.1	0.2181	1.493	0.146082								Seita.4G288800.1	Seita.1G378600.1	0.1784	1.3098	0.136204		Carubv10000208m	Glyma.09G073600.2	0.216	1.9544	0.11052		Carubv10025867m	Solyc09g098590.2.1	0.2125	1.2702	0.167296		Glyma.11G212700.1	Phvul.006G087300.1	0.0306	0.2866	0.106769
GRMZM2G089713_T01	Bradi1g60320.3	0.2055	1.3609	0.151003								Seita.4G288800.1	GRMZM2G045171_T01	0.2375	1.3709	0.173244		Carubv10000208m	Phvul.009G223800.1	0.2232	2.7523	0.0810958		Carubv10025867m	DCAR_002856	0.2505	1.1121	0.22525		Glyma.11G212700.1	Medtr3g064610.1	0.1213	0.3318	0.365582
GRMZM2G089713_T01	LOC_Os03g28330.4	0.249	1.2521	0.198866								Seita.4G288800.1	Sobic.004G357600.1	0.2206	1.3137	0.167923		Carubv10000208m	Medtr2g044070.2	0.2422	2.4829	0.0975472		Carubv10025867m	DCAR_002857	0.2702	1.2187	0.221712		Glyma.11G212700.1	Medtr5g076830.1	0.1198	0.8173	0.14658
GRMZM2G089713_T01	Seita.9G371700.1	0.2229	1.1246	0.198204								LOC_Os04g17650.1	LOC_Os04g24430.1	0	0.0137	0		Carubv10000208m	Medtr4g124660.2	0.2136	1.4282	0.149559		Carubv10025867m	GSVIVT01028043001	0.2179	1.3709	0.158947		Glyma.11G212700.1	Phvul.008G241300.1	0.1008	0.682	0.147801
GRMZM2G089713_T01	GRMZM2G152908_T01	0.2253	1.2173	0.185082								LOC_Os04g17650.1	Bradi1g29570.2	0.0142	0.4837	0.029357		Carubv10000208m	Phvul.003G127500.1	0.1777	1.5054	0.118042		Carubv10025867m	AT4G02280.1	0.2476	1.6607	0.149094		Glyma.11G212700.1	Glyma.02G240400.1	0.0843	0.6651	0.126748
GRMZM2G089713_T01	Sobic.001G344500.2	0.2229	1.2423	0.179425								LOC_Os04g17650.1	LOC_Os02g58480.1	0.1307	1.256	0.104061		Carubv10000208m	Glyma.13G114000.1	0.1673	1.9555	0.0855536		Carubv10025867m	Carubv10000249m	0.2532	1.5923	0.159015		Glyma.11G212700.1	Glyma.14G209900.1	0.0958	0.7482	0.128041
Bradi1g46670.5	LOC_Os06g09450.2	0.0254	0.7034	0.0361103								LOC_Os04g17650.1	Seita.1G378600.1	0.1824	1.4622	0.124744		Carubv10000208m	Glyma.17G045800.1	0.1717	1.4197	0.120941		Carubv10025867m	Brara.I00137.1	0.2472	1.4218	0.173864		Phvul.004G142800.2	Carubv10019738m	0.2563	1.9979	0.128285
Bradi1g46670.5	LOC_Os07g42490.1	0.2267	2.2592	0.100345								LOC_Os04g17650.1	GRMZM2G045171_T01	0.2444	1.8499	0.132115		Carubv10000208m	PGSC0003DMT400035264	0.5566	1.9609	0.283849		Carubv10025867m	Medtr1g088170.1	0.2515	1.2028	0.209095		Phvul.004G142800.2	AT1G73370.1	0.2715	1.5955	0.170166
Bradi1g46670.5	Bradi1g60320.3	0.214	1.3864	0.154357								LOC_Os04g17650.1	Sobic.004G357600.1	0.2301	2.1963	0.104767		Carubv10000208m	Solyc07g042520.2.1	0.5684	1.8873	0.301171		Carubv10025867m	Medtr7g108930.1	0.2362	1.2882	0.183357		Phvul.004G142800.2	PGSC0003DMT400043117	0.2562	1.3874	0.184662
Bradi1g46670.5	LOC_Os03g28330.4	0.2419	1.6035	0.150857								LOC_Os04g24430.1	Bradi1g29570.2	0.0142	0.5098	0.0278541		Carubv10000208m	DCAR_024776	0.4187	1.6172	0.258904		Carubv10025867m	Phvul.001G209600.1	0.2154	1.1269	0.191144		Phvul.004G142800.2	Solyc02g081300.2.1	0.2595	1.2399	0.209291
Bradi1g46670.5	Seita.9G371700.1	0.2237	1.1715	0.190952								LOC_Os04g24430.1	LOC_Os02g58480.1	0.1307	1.187	0.11011		Carubv10000208m	PGSC0003DMT400035260	0.304	1.2664	0.240051		Carubv10025867m	Glyma.03G216300.1	0.2204	1.0815	0.203791		Phvul.004G142800.2	DCAR_014142	0.2475	1.3956	0.177343
Bradi1g46670.5	GRMZM2G152908_T01	0.2262	1.8375	0.123102								LOC_Os04g24430.1	Seita.1G378600.1	0.1824	1.3749	0.132664		Carubv10000208m	Solyc07g042550.2.1	0.3114	1.267	0.245777		Carubv10025867m	Glyma.19G212800.1	0.2155	0.9688	0.22244		Phvul.004G142800.2	GSVIVT01029388001	0.2231	1.1383	0.195994
Bradi1g46670.5	Sobic.001G344500.2	0.2237	1.6389	0.136494								LOC_Os04g24430.1	GRMZM2G045171_T01	0.2444	1.7094	0.142974		Carubv10000208m	PGSC0003DMT400007506	0.2992	1.3833	0.216294		Brara.F03015.1	GSVIVT01035106001	0.202	1.5513	0.130213		Phvul.004G142800.2	GSVIVT01035210001	0.2728	2.5348	0.107622
LOC_Os06g09450.2	LOC_Os07g42490.1	0.2111	1.5338	0.137632								LOC_Os04g24430.1	Sobic.004G357600.1	0.2301	1.9831	0.11603		Carubv10000208m	Solyc12g009300.1.1	0.3054	1.3668	0.223442		Brara.F03015.1	Glyma.15G151000.1	0.2734	2.5082	0.109002		Phvul.004G142800.2	Glyma.16G217200.1	0.0591	0.1817	0.325261
LOC_Os06g09450.2	Bradi1g60320.3	0.1987	1.6793	0.118323								Bradi1g29570.2	Bradi3g60687.2	0.1144	1.9407	0.0589478		Brara.C00954.1	Brara.J01546.1	0.0154	0.1377	0.111837		Brara.F03015.1	DCAR_002483	0.2253	1.468	0.153474		Phvul.004G142800.2	Phvul.006G087300.1	0.3262	1.3531	0.241076
LOC_Os06g09450.2	LOC_Os03g28330.4	0.2417	1.5165	0.15938								Bradi1g29570.2	LOC_Os02g58480.1	0.143	1.0231	0.139771		Brara.C00954.1	AT3G43190.1	0.1041	0.813	0.128044		Brara.F03015.1	Solyc09g098590.2.1	0.2163	2.5007	0.0864958		Phvul.004G142800.2	Medtr3g064610.1	0.3485	1.279	0.272478
LOC_Os06g09450.2	Seita.9G371700.1	0.2176	1.13	0.192566								Bradi1g29570.2	Seita.1G378600.1	0.1854	1.8324	0.101179		Brara.C00954.1	Carubv10016702m	0.0998	0.7369	0.135432		Brara.F03015.1	DCAR_002856	0.2406	2.237	0.107555		Phvul.004G142800.2	Phvul.008G241300.1	0.3103	1.7068	0.181802
LOC_Os06g09450.2	GRMZM2G152908_T01	0.2182	1.4671	0.148729								Bradi1g29570.2	GRMZM2G045171_T01	0.2506	1.799	0.1393		Brara.C00954.1	Glyma.09G073600.2	0.2137	1.2695	0.168334		Brara.F03015.1	DCAR_002857	0.2629	1.512	0.173876		Phvul.004G142800.2	Glyma.02G240400.1	0.3007	1.1948	0.251674
LOC_Os06g09450.2	Sobic.001G344500.2	0.2176	1.5644	0.139095								Bradi1g29570.2	Sobic.004G357600.1	0.2334	2.2327	0.104537		Brara.C00954.1	Glyma.15G182600.1	0.2091	1.5691	0.133261		Brara.F03015.1	AT4G02280.1	0.2489	1.693	0.147017		Phvul.004G142800.2	Glyma.14G209900.1	0.3091	1.1682	0.264595
Bradi1g20890.1	LOC_Os07g42490.1	0.0683	0.5062	0.134927								Bradi3g60687.2	LOC_Os02g58480.1	0.1165	0.7892	0.147618		Brara.C00954.1	Phvul.009G223800.1	0.2261	1.4208	0.159136		Brara.F03015.1	Carubv10000249m	0.2545	1.8837	0.135106		AT5G37180.1	Solyc03g098290.2.1	0.3028	2.8774	0.105234
Bradi1g20890.1	Bradi1g60320.3	0.0897	0.6646	0.134968								Bradi3g60687.2	Seita.1G378600.1	0.1472	0.5576	0.263989		Brara.C00954.1	Medtr2g044070.2	0.2372	1.683	0.140939		Brara.F03015.1	Brara.I00137.1	0.2484	1.9205	0.129341		AT5G37180.1	Carubv10006192m	0.0257	0.4099	0.0626982
Bradi1g20890.1	LOC_Os03g28330.4	0.0986	0.4324	0.22803								Bradi3g60687.2	GRMZM2G045171_T01	0.2079	0.7114	0.292241		Brara.C00954.1	Medtr4g124660.2	0.2189	1.2632	0.17329		Brara.F03015.1	Medtr1g088170.1	0.2388	1.707	0.139895		AT5G37180.1	Brara.E01375.1	0.0575	0.5504	0.104469
Bradi1g20890.1	Seita.9G371700.1	0.0878	0.6998	0.125464								Bradi3g60687.2	Sobic.004G357600.1	0.1797	0.6954	0.258412		Brara.C00954.1	Phvul.003G127500.1	0.1803	1.3672	0.131875		Brara.F03015.1	Medtr7g108930.1	0.2237	2.3161	0.0965848		Carubv10019738m	AT1G73370.1	0.0051	0.1756	0.0290433
Bradi1g20890.1	GRMZM2G152908_T01	0.0877	0.8378	0.104679								LOC_Os02g58480.1	Seita.1G378600.1	0.173	0.6395	0.270524		Brara.C00954.1	Glyma.13G114000.1	0.1699	1.204	0.141113		Brara.F03015.1	Phvul.001G209600.1	0.2085	1.9672	0.105988		Carubv10019738m	DCAR_014142	0.2651	1.5973	0.165968
Bradi1g20890.1	Sobic.001G344500.2	0.0878	0.6696	0.131123								LOC_Os02g58480.1	GRMZM2G045171_T01	0.2106	0.7998	0.263316		Brara.C00954.1	Glyma.17G045800.1	0.1742	1.0053	0.173282		Brara.F03015.1	Glyma.03G216300.1	0.2135	1.4931	0.142991		Carubv10019738m	GSVIVT01029388001	0.2376	1.5506	0.153231
LOC_Os07g42490.1	Bradi1g60320.3	0.0807	0.4909	0.164392								LOC_Os02g58480.1	Sobic.004G357600.1	0.1901	0.7282	0.261055		Brara.C00954.1	PGSC0003DMT400035264	0.5817	1.5467	0.376091		Brara.F03015.1	Glyma.19G212800.1	0.2085	1.2383	0.168376		Carubv10019738m	GSVIVT01035210001	0.2974	2.3246	0.127936
LOC_Os07g42490.1	LOC_Os03g28330.4	0.1025	0.3372	0.303974								Seita.1G378600.1	GRMZM2G045171_T01	0.169	0.3089	0.547103		Brara.C00954.1	Solyc07g042520.2.1	0.5732	1.4573	0.39333		GSVIVT01035106001	Glyma.15G151000.1	0.2124	0.5582	0.380509		Carubv10019738m	Glyma.16G217200.1	0.2644	1.474	0.179376
LOC_Os07g42490.1	Seita.9G371700.1	0.0816	0.4576	0.178322								Seita.1G378600.1	Sobic.004G357600.1	0.151	0.3207	0.470845		Brara.C00954.1	DCAR_024777	0.2918	1.8574	0.157101		GSVIVT01035106001	Phvul.009G250800.1	0.2582	0.7481	0.345141		Carubv10019738m	Phvul.006G087300.1	0.2946	2.0888	0.141038
LOC_Os07g42490.1	GRMZM2G152908_T01	0.0816	0.5559	0.146789								GRMZM2G045171_T01	Sobic.004G357600.1	0.0505	0.2214	0.228094		Brara.C00954.1	DCAR_028527	0.3163	1.8252	0.173296		GSVIVT01035106001	DCAR_002483	0.1378	0.912	0.151096		Carubv10019738m	Medtr3g064610.1	0.3389	2.2273	0.152157
LOC_Os07g42490.1	Sobic.001G344500.2	0.0816	0.5044	0.161776														Brara.C00954.1	DCAR_024776	0.4282	1.5651	0.273593		GSVIVT01035106001	PGSC0003DMT400017087	0.1477	1.4546	0.10154		Solyc03g098290.2.1	DCAR_010214	0.1552	0.8869	0.174992
Bradi1g60320.3	LOC_Os03g28330.4	0.0529	0.5011	0.105568										Average Ka/Ks:		0.141365		Brara.C00954.1	PGSC0003DMT400035260	0.3015	1.3646	0.220944		GSVIVT01035106001	Solyc09g098590.2.1	0.1415	1.9444	0.0727731		Solyc03g098290.2.1	Carubv10006192m	0.2836	1.9432	0.145945
Bradi1g60320.3	Seita.9G371700.1	0.0354	0.5831	0.06071														Brara.C00954.1	Solyc07g042550.2.1	0.3089	1.3665	0.226052		GSVIVT01035106001	DCAR_002856	0.1745	1.2136	0.143787		Solyc03g098290.2.1	Brara.E01375.1	0.3024	1.5357	0.196913
Bradi1g60320.3	GRMZM2G152908_T01	0.0353	0.6701	0.0526787														Brara.C00954.1	PGSC0003DMT400007506	0.2883	1.6511	0.174611		GSVIVT01035106001	DCAR_002857	0.2109	1.3607	0.154994		Solyc03g098290.2.1	Solyc02g081300.2.1	0.2157	2.6591	0.0811177
Bradi1g60320.3	Sobic.001G344500.2	0.0354	0.6103	0.0580043														Brara.C00954.1	Solyc12g009300.1.1	0.3001	1.4349	0.209143		GSVIVT01035106001	GSVIVT01028043001	0.1165	0.8488	0.137253		Solyc03g098290.2.1	DCAR_014142	0.2438	2.0791	0.117262
LOC_Os03g28330.4	Seita.9G371700.1	0.051	0.2984	0.170912														Brara.J01546.1	AT3G43190.1	0.122	0.7018	0.173839		GSVIVT01035106001	AT4G02280.1	0.1911	1.0998	0.173759		Solyc03g098290.2.1	GSVIVT01035210001	0.2531	1.2011	0.210724
LOC_Os03g28330.4	GRMZM2G152908_T01	0.0469	0.3758	0.1248														Brara.J01546.1	Carubv10016702m	0.1177	0.608	0.193586		GSVIVT01035106001	Carubv10000249m	0.1964	1.3137	0.149501		Solyc03g098290.2.1	Phvul.006G087300.1	0.276	2.4217	0.11397
LOC_Os03g28330.4	Sobic.001G344500.2	0.051	0.3749	0.136036														Brara.J01546.1	Glyma.09G073600.2	0.2167	1.102	0.196642		GSVIVT01035106001	Brara.I00137.1	0.2013	2.0409	0.098633		Solyc03g098290.2.1	Medtr3g064610.1	0.2971	2.1735	0.136692
Seita.9G371700.1	GRMZM2G152908_T01	0.0039	0.3133	0.0124481														Brara.J01546.1	Glyma.15G182600.1	0.2121	1.2621	0.168053		GSVIVT01035106001	Medtr1g088170.1	0.1777	1.0933	0.162535		Solyc03g098290.2.1	Glyma.02G240400.1	0.2398	2.521	0.095121
Seita.9G371700.1	Sobic.001G344500.2	0	0.1933	0														Brara.J01546.1	Phvul.009G223800.1	0.2397	1.1629	0.206123		GSVIVT01035106001	Medtr7g108930.1	0.1358	1.0416	0.130376		Solyc03g098290.2.1	Glyma.14G209900.1	0.2475	2.3539	0.105145
GRMZM2G152908_T01	Sobic.001G344500.2	0.0039	0.1187	0.0328559														Brara.J01546.1	Medtr2g044070.2	0.251	1.4943	0.167972		GSVIVT01035106001	Phvul.001G209600.1	0.1582	1.0433	0.151634		DCAR_010214	PGSC0003DMT400043117	0.2025	1.4252	0.142085
																		Brara.J01546.1	Medtr4g124660.2	0.2374	1.0929	0.21722		GSVIVT01035106001	Glyma.03G216300.1	0.1704	1.027	0.16592		DCAR_010214	Solyc02g081300.2.1	0.1925	1.5017	0.128188
		Average Ka/Ks:		0.12385														Brara.J01546.1	Phvul.003G127500.1	0.2005	1.274	0.157378		GSVIVT01035106001	Glyma.19G212800.1	0.1607	0.9666	0.166253		DCAR_010214	DCAR_014142	0.231	1.6391	0.140931
																		Brara.J01546.1	Glyma.13G114000.1	0.1897	1.1858	0.159976		Glyma.15G151000.1	Phvul.009G250800.1	0.1042	0.1986	0.524673		DCAR_010214	GSVIVT01029388001	0.2226	1.184	0.188007
																		Brara.J01546.1	Glyma.17G045800.1	0.1942	0.9923	0.195707		Glyma.15G151000.1	DCAR_002483	0.2446	1.1676	0.20949		DCAR_010214	GSVIVT01035210001	0.2495	2.022	0.123393
																		Brara.J01546.1	GSVIVT01015018001	0.2303	2.5609	0.0899293		Glyma.15G151000.1	PGSC0003DMT400017087	0.231	1.5713	0.147012		DCAR_010214	Phvul.006G087300.1	0.2591	1.5506	0.167097
																		Brara.J01546.1	PGSC0003DMT400035264	0.5657	1.7568	0.322006		Glyma.15G151000.1	Solyc09g098590.2.1	0.2261	2.0771	0.108854		DCAR_010214	Medtr3g064610.1	0.2756	2.1655	0.127269
																		Brara.J01546.1	Solyc07g042520.2.1	0.5574	1.9111	0.291664		Glyma.15G151000.1	DCAR_002856	0.2565	1.2282	0.208842		DCAR_010214	Medtr5g076830.1	0.272	1.4832	0.183387
																		Brara.J01546.1	DCAR_024777	0.2916	1.8315	0.159214		Glyma.15G151000.1	DCAR_002857	0.2679	1.3837	0.193611		DCAR_010214	Phvul.008G241300.1	0.2244	1.3578	0.165267
																		Brara.J01546.1	DCAR_028527	0.3161	1.9536	0.161804		Glyma.15G151000.1	GSVIVT01028043001	0.2054	0.807	0.254523		DCAR_010214	Glyma.02G240400.1	0.2255	0.974	0.23152
																		Brara.J01546.1	DCAR_024776	0.4125	1.6928	0.243679		Glyma.15G151000.1	AT4G02280.1	0.2376	1.0474	0.226847		DCAR_010214	Glyma.14G209900.1	0.2398	1.0973	0.218536
																		Brara.J01546.1	PGSC0003DMT400035260	0.2881	1.4626	0.196978		Glyma.15G151000.1	Carubv10000249m	0.2451	1.0977	0.223285		AT1G73370.1	DCAR_014142	0.2613	1.8825	0.138805
																		Brara.J01546.1	Solyc07g042550.2.1	0.2954	1.4658	0.201528		Glyma.15G151000.1	Brara.I00137.1	0.2579	2.2294	0.115681		AT1G73370.1	GSVIVT01029388001	0.2479	2.3611	0.104993
																		Brara.J01546.1	PGSC0003DMT400007506	0.2834	1.7301	0.163806		Glyma.15G151000.1	Medtr1g088170.1	0.214	0.9337	0.229196		AT1G73370.1	GSVIVT01035210001	0.3096	2.53	0.122372
																		Brara.J01546.1	Solyc12g009300.1.1	0.2951	1.4943	0.197484		Glyma.15G151000.1	Medtr7g108930.1	0.1787	0.8982	0.198953		AT1G73370.1	Glyma.16G217200.1	0.2653	1.6079	0.164998
																		AT3G43190.1	Carubv10016702m	0.0597	0.2834	0.210656		Glyma.15G151000.1	Phvul.001G209600.1	0.2002	1.2334	0.162316		AT1G73370.1	Phvul.006G087300.1	0.3074	1.5637	0.196585
																		AT3G43190.1	Glyma.15G182600.1	0.1921	2.8048	0.0684897		Glyma.15G151000.1	Glyma.03G216300.1	0.1999	0.9738	0.205278		AT1G73370.1	Medtr3g064610.1	0.3585	1.5163	0.236431
																		AT3G43190.1	Phvul.009G223800.1	0.2086	1.8599	0.112157		Glyma.15G151000.1	Glyma.19G212800.1	0.195	0.9199	0.21198		Carubv10006192m	Brara.E01375.1	0.0556	0.3401	0.163481
																		AT3G43190.1	Glyma.13G114000.1	0.1727	2.2414	0.0770501		Phvul.009G250800.1	DCAR_002483	0.2662	1.4713	0.180928		Carubv10006192m	GSVIVT01035210001	0.2649	1.563	0.169482
																		AT3G43190.1	Glyma.17G045800.1	0.1771	2.3516	0.0753104		Phvul.009G250800.1	PGSC0003DMT400017087	0.2413	1.3296	0.181483		Brara.E01375.1	GSVIVT01035210001	0.2663	1.5703	0.169585
																		AT3G43190.1	PGSC0003DMT400035264	0.5659	1.8927	0.298991		Phvul.009G250800.1	Solyc09g098590.2.1	0.2363	1.8027	0.131081		PGSC0003DMT400043117	Solyc02g081300.2.1	0.0101	0.1372	0.0736152
																		AT3G43190.1	Solyc07g042520.2.1	0.5576	1.6354	0.340956		Phvul.009G250800.1	DCAR_002856	0.293	2.069	0.141614		PGSC0003DMT400043117	GSVIVT01035210001	0.2028	1.7652	0.114888
																		AT3G43190.1	Solyc12g009300.1.1	0.2923	2.3022	0.126966		Phvul.009G250800.1	DCAR_002857	0.3082	1.9824	0.155468		PGSC0003DMT400043117	Glyma.16G217200.1	0.2393	1.3473	0.177614
																		Carubv10016702m	Phvul.009G223800.1	0.1963	1.9	0.103316		Phvul.009G250800.1	GSVIVT01028043001	0.2483	1.0686	0.23236		PGSC0003DMT400043117	Phvul.006G087300.1	0.2605	1.8603	0.140031
																		Carubv10016702m	Medtr2g044070.2	0.2123	2.2414	0.0947176		Phvul.009G250800.1	AT4G02280.1	0.2992	1.1691	0.255923		PGSC0003DMT400043117	Medtr3g064610.1	0.2812	1.4319	0.196382
																		Carubv10016702m	Medtr4g124660.2	0.2163	2.2526	0.0960224		Phvul.009G250800.1	Carubv10000249m	0.307	1.3773	0.2229		PGSC0003DMT400043117	Medtr5g076830.1	0.2583	1.7663	0.146238
																		Carubv10016702m	Glyma.13G114000.1	0.1657	1.6449	0.100736		Phvul.009G250800.1	Medtr1g088170.1	0.2631	1.1934	0.220463		PGSC0003DMT400043117	Phvul.008G241300.1	0.2352	1.5292	0.153806
																		Carubv10016702m	Glyma.17G045800.1	0.1701	1.58	0.107658		Phvul.009G250800.1	Medtr7g108930.1	0.2283	1.1176	0.204277		PGSC0003DMT400043117	Glyma.02G240400.1	0.2127	1.3965	0.152309
																		Carubv10016702m	GSVIVT01015018001	0.2378	2.7092	0.087775		Phvul.009G250800.1	Phvul.001G209600.1	0.2513	1.3503	0.186107		PGSC0003DMT400043117	Glyma.14G209900.1	0.2268	1.2581	0.180272
																		Carubv10016702m	PGSC0003DMT400035264	0.5697	2.1615	0.263567		Phvul.009G250800.1	Glyma.03G216300.1	0.2509	0.997	0.251655		Solyc02g081300.2.1	DCAR_014142	0.1317	1.9372	0.0679847
																		Carubv10016702m	Solyc07g042520.2.1	0.5494	1.7491	0.314104		Phvul.009G250800.1	Glyma.19G212800.1	0.2514	0.9859	0.254995		Solyc02g081300.2.1	GSVIVT01029388001	0.2225	2.4025	0.0926119
																		Carubv10016702m	DCAR_024776	0.4101	2.0157	0.203453		DCAR_002483	PGSC0003DMT400017087	0.162	1.2635	0.128215		Solyc02g081300.2.1	GSVIVT01035210001	0.2026	1.6125	0.125643
																		Carubv10016702m	PGSC0003DMT400035260	0.2914	1.9754	0.147514		DCAR_002483	Solyc09g098590.2.1	0.1586	1.4531	0.109146		Solyc02g081300.2.1	Glyma.16G217200.1	0.2425	1.2055	0.201161
																		Carubv10016702m	Solyc07g042550.2.1	0.2988	1.9896	0.150181		DCAR_002483	DCAR_002856	0.1678	0.9368	0.17912		Solyc02g081300.2.1	Phvul.006G087300.1	0.2637	1.7813	0.148038
																		Carubv10016702m	PGSC0003DMT400007506	0.2895	2.8738	0.100738		DCAR_002483	DCAR_002857	0.2004	1.485	0.134949		Solyc02g081300.2.1	Medtr3g064610.1	0.2845	1.0243	0.277751
																		Carubv10016702m	Solyc12g009300.1.1	0.3013	1.6698	0.180441		DCAR_002483	GSVIVT01028043001	0.1613	1.2837	0.125652		Solyc02g081300.2.1	Medtr5g076830.1	0.2592	1.7564	0.147575
																		Glyma.09G073600.2	Glyma.15G182600.1	0.0078	0.1458	0.0534979		DCAR_002483	Medtr1g088170.1	0.1684	1.1728	0.143588		Solyc02g081300.2.1	Phvul.008G241300.1	0.2316	1.8007	0.128617
																		Glyma.09G073600.2	Phvul.009G223800.1	0.0542	0.2125	0.255059		DCAR_002483	Medtr7g108930.1	0.1861	1.5798	0.1178		Solyc02g081300.2.1	Glyma.02G240400.1	0.2125	1.2987	0.163625
																		Glyma.09G073600.2	Medtr2g044070.2	0.0898	0.7228	0.124239		DCAR_002483	Glyma.03G216300.1	0.1908	1.4659	0.130159		Solyc02g081300.2.1	Glyma.14G209900.1	0.2266	1.1762	0.192654
																		Glyma.09G073600.2	Medtr4g124660.2	0.1305	0.7699	0.169503		DCAR_002483	Glyma.19G212800.1	0.1817	1.4276	0.127277		DCAR_014142	GSVIVT01029388001	0.2289	0.8416	0.271982
																		Glyma.09G073600.2	Phvul.003G127500.1	0.0961	0.6637	0.144794		PGSC0003DMT400017087	Solyc09g098590.2.1	0.0163	0.154	0.105844		DCAR_014142	GSVIVT01035210001	0.1077	1.4869	0.0724326
																		Glyma.09G073600.2	Glyma.13G114000.1	0.0913	0.5156	0.177075		PGSC0003DMT400017087	DCAR_002856	0.1313	1.6544	0.0793641		DCAR_014142	Glyma.16G217200.1	0.2632	2.1341	0.123331
																		Glyma.09G073600.2	Glyma.17G045800.1	0.0976	0.5586	0.174723		PGSC0003DMT400017087	DCAR_002857	0.1406	1.9154	0.073405		DCAR_014142	Phvul.006G087300.1	0.2124	2.3994	0.0885221
																		Glyma.09G073600.2	GSVIVT01015018001	0.2113	1.2336	0.171287		PGSC0003DMT400017087	GSVIVT01028043001	0.1025	1.452	0.0705923		DCAR_014142	Medtr3g064610.1	0.2597	2.5785	0.100717
																		Glyma.09G073600.2	PGSC0003DMT400035264	0.5377	2.7082	0.198545		PGSC0003DMT400017087	AT4G02280.1	0.1492	2.0139	0.0740851		DCAR_014142	Medtr5g076830.1	0.2548	2.0531	0.124105
																		Glyma.09G073600.2	Solyc07g042520.2.1	0.5375	2.7368	0.196397		PGSC0003DMT400017087	Medtr1g088170.1	0.1463	1.5928	0.0918508		DCAR_014142	Phvul.008G241300.1	0.1548	2.6991	0.0573525
																		Glyma.09G073600.2	DCAR_024777	0.2802	1.3681	0.20481		PGSC0003DMT400017087	Medtr7g108930.1	0.1287	0.8536	0.150773		DCAR_014142	Glyma.02G240400.1	0.1393	1.7436	0.0798922
																		Glyma.09G073600.2	DCAR_028527	0.2902	1.566	0.185313		PGSC0003DMT400017087	Phvul.001G209600.1	0.1339	1.4723	0.0909461		DCAR_014142	Glyma.14G209900.1	0.1457	1.8749	0.0777108
																		Glyma.09G073600.2	DCAR_024776	0.39	1.4044	0.277699		PGSC0003DMT400017087	Glyma.03G216300.1	0.1195	1.4039	0.08512		GSVIVT01029388001	GSVIVT01035210001	0.295	1.5101	0.195351
																		Glyma.09G073600.2	PGSC0003DMT400035260	0.2544	1.0989	0.231504		PGSC0003DMT400017087	Glyma.19G212800.1	0.1292	1.3057	0.0989508		GSVIVT01029388001	Glyma.16G217200.1	0.2124	0.9745	0.217958
																		Glyma.09G073600.2	Solyc07g042550.2.1	0.2697	1.1253	0.239669		Solyc09g098590.2.1	DCAR_002856	0.1268	1.7358	0.0730499		GSVIVT01029388001	Phvul.006G087300.1	0.2991	2.6403	0.113283
																		Glyma.09G073600.2	PGSC0003DMT400007506	0.2606	1.3953	0.18677		Solyc09g098590.2.1	DCAR_002857	0.136	2.0279	0.0670645		GSVIVT01029388001	Medtr3g064610.1	0.3287	2.009	0.163614
																		Glyma.09G073600.2	Solyc12g009300.1.1	0.2638	1.6006	0.164813		Solyc09g098590.2.1	GSVIVT01028043001	0.0875	1.7796	0.0491684		GSVIVT01029388001	Phvul.008G241300.1	0.2504	1.9703	0.127087
																		Glyma.15G182600.1	Phvul.009G223800.1	0.0627	0.1363	0.460015		Solyc09g098590.2.1	Medtr1g088170.1	0.1442	1.51	0.0954967		GSVIVT01029388001	Glyma.02G240400.1	0.2516	1.5101	0.166611
																		Glyma.15G182600.1	Medtr2g044070.2	0.0943	0.6549	0.143991		Solyc09g098590.2.1	Medtr7g108930.1	0.1313	0.7865	0.166942		GSVIVT01029388001	Glyma.14G209900.1	0.2524	1.9882	0.126949
																		Glyma.15G182600.1	Medtr4g124660.2	0.1307	0.7617	0.17159		Solyc09g098590.2.1	Phvul.001G209600.1	0.1223	1.4885	0.0821633		GSVIVT01035210001	Phvul.006G087300.1	0.2065	1.9207	0.107513
																		Glyma.15G182600.1	Phvul.003G127500.1	0.0919	0.6573	0.139814		Solyc09g098590.2.1	Glyma.03G216300.1	0.1127	1.2007	0.0938619		GSVIVT01035210001	Phvul.008G241300.1	0.1387	2.9871	0.046433
																		Glyma.15G182600.1	Glyma.13G114000.1	0.0872	0.4212	0.207028		Solyc09g098590.2.1	Glyma.19G212800.1	0.1129	1.1852	0.0952582		GSVIVT01035210001	Glyma.02G240400.1	0.1334	1.8706	0.071314
																		Glyma.15G182600.1	Glyma.17G045800.1	0.0935	0.5043	0.185406		DCAR_002856	DCAR_002857	0.1542	1.3337	0.115618		Glyma.16G217200.1	Phvul.006G087300.1	0.3393	1.9144	0.177236
																		Glyma.15G182600.1	GSVIVT01015018001	0.2092	1.0775	0.194153		DCAR_002856	GSVIVT01028043001	0.0995	0.862	0.115429		Glyma.16G217200.1	Medtr3g064610.1	0.354	1.5933	0.22218
																		Glyma.15G182600.1	PGSC0003DMT400035264	0.5314	2.253	0.235863		DCAR_002856	AT4G02280.1	0.1538	1.9111	0.0804772		Glyma.16G217200.1	Medtr5g076830.1	0.3312	2	0.1656
																		Glyma.15G182600.1	Solyc07g042520.2.1	0.5312	2.0483	0.259337		DCAR_002856	Carubv10000249m	0.1548	2.1488	0.0720402		Glyma.16G217200.1	Phvul.008G241300.1	0.3181	2.2834	0.13931
																		Glyma.15G182600.1	DCAR_024777	0.2921	1.6062	0.181858		DCAR_002856	Medtr1g088170.1	0.1125	1.6352	0.0687989		Glyma.16G217200.1	Glyma.02G240400.1	0.3085	1.5596	0.197807
																		Glyma.15G182600.1	DCAR_028527	0.2909	1.8926	0.153704		DCAR_002856	Medtr7g108930.1	0.1027	1.6161	0.063548		Glyma.16G217200.1	Glyma.14G209900.1	0.3169	1.5123	0.209548
																		Glyma.15G182600.1	DCAR_024776	0.3975	1.551	0.256286		DCAR_002856	Phvul.001G209600.1	0.1054	1.8709	0.0563365		Phvul.006G087300.1	Medtr3g064610.1	0.1069	0.4709	0.227012
																		Glyma.15G182600.1	PGSC0003DMT400035260	0.2659	1.1959	0.222343		DCAR_002856	Glyma.03G216300.1	0.1215	1.1786	0.103088		Phvul.006G087300.1	Medtr5g076830.1	0.1259	0.8108	0.155279
																		Glyma.15G182600.1	Solyc07g042550.2.1	0.2814	1.227	0.22934		DCAR_002856	Glyma.19G212800.1	0.1124	1.1634	0.0966134		Phvul.006G087300.1	Phvul.008G241300.1	0.1095	0.8011	0.136687
																		Glyma.15G182600.1	PGSC0003DMT400007506	0.2694	1.5894	0.169498		DCAR_002857	GSVIVT01028043001	0.1494	1.3992	0.106775		Phvul.006G087300.1	Glyma.02G240400.1	0.0929	0.7295	0.127347
																		Glyma.15G182600.1	Solyc12g009300.1.1	0.2726	1.8644	0.146213		DCAR_002857	AT4G02280.1	0.1772	1.6731	0.105911		Phvul.006G087300.1	Glyma.14G209900.1	0.1045	0.8194	0.127532
																		Phvul.009G223800.1	Medtr2g044070.2	0.1191	0.6315	0.188599		DCAR_002857	Carubv10000249m	0.1714	2.0516	0.0835446		Medtr3g064610.1	Medtr5g076830.1	0.1425	0.8329	0.171089
																		Phvul.009G223800.1	Medtr4g124660.2	0.1365	0.8505	0.160494		DCAR_002857	Medtr1g088170.1	0.1801	1.5434	0.11669		Medtr3g064610.1	Phvul.008G241300.1	0.1475	0.7874	0.187325
																		Phvul.009G223800.1	Phvul.003G127500.1	0.0995	0.6296	0.158037		DCAR_002857	Medtr7g108930.1	0.1664	1.3929	0.119463		Medtr3g064610.1	Glyma.02G240400.1	0.1302	0.5849	0.222602
																		Phvul.009G223800.1	Glyma.13G114000.1	0.0947	0.4231	0.223824		DCAR_002857	Phvul.001G209600.1	0.1645	1.2456	0.132065		Medtr3g064610.1	Glyma.14G209900.1	0.1365	0.6174	0.221088
																		Phvul.009G223800.1	Glyma.17G045800.1	0.1011	0.4378	0.230927		DCAR_002857	Glyma.03G216300.1	0.1794	1.1946	0.150176		Medtr5g076830.1	Phvul.008G241300.1	0.1401	0.4408	0.317831
																		Phvul.009G223800.1	GSVIVT01015018001	0.2125	1.0811	0.196559		DCAR_002857	Glyma.19G212800.1	0.1696	1.1214	0.15124		Medtr5g076830.1	Glyma.02G240400.1	0.111	0.3714	0.298869
																		Phvul.009G223800.1	PGSC0003DMT400035264	0.5233	2.9292	0.178649		GSVIVT01028043001	AT4G02280.1	0.1296	0.9022	0.143649		Medtr5g076830.1	Glyma.14G209900.1	0.1231	0.3964	0.310545
																		Phvul.009G223800.1	Solyc07g042520.2.1	0.5231	2.5033	0.208964		GSVIVT01028043001	Carubv10000249m	0.1436	1.0138	0.141645		Phvul.008G241300.1	Glyma.02G240400.1	0.0304	0.2142	0.141923
																		Phvul.009G223800.1	DCAR_024777	0.2893	1.4375	0.201252		GSVIVT01028043001	Brara.I00137.1	0.1289	1.5983	0.0806482		Phvul.008G241300.1	Glyma.14G209900.1	0.0409	0.2626	0.15575
																		Phvul.009G223800.1	DCAR_028527	0.2844	1.7315	0.164251		GSVIVT01028043001	Medtr1g088170.1	0.1197	0.9618	0.124454		Glyma.02G240400.1	Glyma.14G209900.1	0.0101	0.0765	0.132026
																		Phvul.009G223800.1	DCAR_024776	0.4034	1.3691	0.294646		GSVIVT01028043001	Medtr7g108930.1	0.0982	1.1879	0.0826669
																		Phvul.009G223800.1	PGSC0003DMT400035260	0.2622	1.3545	0.193577		GSVIVT01028043001	Phvul.001G209600.1	0.0895	1.4467	0.0618649				Average Ka/Ks:		0.166583
																		Phvul.009G223800.1	Solyc07g042550.2.1	0.2694	1.3562	0.198643		GSVIVT01028043001	Glyma.03G216300.1	0.0893	1.3031	0.0685289
																		Phvul.009G223800.1	PGSC0003DMT400007506	0.2658	1.5257	0.174215		GSVIVT01028043001	Glyma.19G212800.1	0.0805	1.0971	0.0733753
																		Phvul.009G223800.1	Solyc12g009300.1.1	0.269	1.7718	0.151823		AT4G02280.1	Carubv10000249m	0.0122	0.2695	0.045269
																		Medtr2g044070.2	Medtr4g124660.2	0.1286	0.7917	0.162435		AT4G02280.1	Brara.I00137.1	0.033	0.5278	0.0625237
																		Medtr2g044070.2	Phvul.003G127500.1	0.1032	0.9704	0.106348		AT4G02280.1	Medtr1g088170.1	0.1347	1.824	0.0738487
																		Medtr2g044070.2	Glyma.13G114000.1	0.0875	0.8489	0.103075		AT4G02280.1	Medtr7g108930.1	0.1221	1.514	0.0806473
																		Medtr2g044070.2	Glyma.17G045800.1	0.0916	0.8224	0.111381		AT4G02280.1	Phvul.001G209600.1	0.1273	1.3802	0.092233
																		Medtr2g044070.2	GSVIVT01015018001	0.2271	1.385	0.163971		AT4G02280.1	Glyma.03G216300.1	0.1311	1.332	0.0984234
																		Medtr2g044070.2	PGSC0003DMT400035264	0.5168	1.6417	0.314796		AT4G02280.1	Glyma.19G212800.1	0.1225	1.1702	0.104683
																		Medtr2g044070.2	Solyc07g042520.2.1	0.5203	2.0033	0.259721		Carubv10000249m	Brara.I00137.1	0.0392	0.5491	0.0713895
																		Medtr2g044070.2	DCAR_024777	0.262	4.2519	0.0616195		Carubv10000249m	Medtr1g088170.1	0.1342	2.0939	0.0640909
																		Medtr2g044070.2	DCAR_028527	0.2691	2.8126	0.0956766		Carubv10000249m	Medtr7g108930.1	0.1216	1.9737	0.0616102
																		Medtr2g044070.2	DCAR_024776	0.3921	1.5718	0.249459		Carubv10000249m	Phvul.001G209600.1	0.1268	1.6167	0.0784314
																		Medtr2g044070.2	PGSC0003DMT400035260	0.2728	2.0187	0.135136		Carubv10000249m	Glyma.03G216300.1	0.1306	1.7884	0.0730262
																		Medtr2g044070.2	Solyc07g042550.2.1	0.2883	1.667	0.172945		Carubv10000249m	Glyma.19G212800.1	0.1221	1.5088	0.0809252
																		Medtr4g124660.2	Phvul.003G127500.1	0.0626	0.7138	0.0876996		Brara.I00137.1	Phvul.001G209600.1	0.1314	2.7179	0.0483461
																		Medtr4g124660.2	Glyma.13G114000.1	0.0555	0.6262	0.0886298		Brara.I00137.1	Glyma.03G216300.1	0.1304	2.9473	0.0442439
																		Medtr4g124660.2	Glyma.17G045800.1	0.0594	0.6334	0.0937796		Brara.I00137.1	Glyma.19G212800.1	0.1219	2.6892	0.0453295
																		Medtr4g124660.2	GSVIVT01015018001	0.1984	0.989	0.200607		Medtr1g088170.1	Medtr7g108930.1	0.0782	0.5032	0.155405
																		Medtr4g124660.2	PGSC0003DMT400035264	0.5377	1.1986	0.448607		Medtr1g088170.1	Phvul.001G209600.1	0.0695	0.6916	0.100492
																		Medtr4g124660.2	Solyc07g042520.2.1	0.5453	1.1406	0.478082		Medtr1g088170.1	Glyma.03G216300.1	0.0806	0.5111	0.157699
																		Medtr4g124660.2	DCAR_024777	0.2792	2.7461	0.101671		Medtr1g088170.1	Glyma.19G212800.1	0.0718	0.4827	0.148747
																		Medtr4g124660.2	DCAR_028527	0.2763	2.2615	0.122176		Medtr7g108930.1	Phvul.001G209600.1	0.0454	0.3171	0.143173
																		Medtr4g124660.2	DCAR_024776	0.4128	2.0342	0.20293		Medtr7g108930.1	Glyma.03G216300.1	0.0582	0.1913	0.304234
																		Medtr4g124660.2	PGSC0003DMT400035260	0.2414	0.8749	0.275917		Medtr7g108930.1	Glyma.19G212800.1	0.0583	0.2069	0.281779
																		Medtr4g124660.2	Solyc07g042550.2.1	0.2563	0.9362	0.273766		Phvul.001G209600.1	Glyma.03G216300.1	0.0328	0.2402	0.136553
																		Medtr4g124660.2	PGSC0003DMT400007506	0.2554	1.3092	0.195081		Phvul.001G209600.1	Glyma.19G212800.1	0.0245	0.2565	0.0955166
																		Medtr4g124660.2	Solyc12g009300.1.1	0.2531	1.5935	0.158833		Glyma.03G216300.1	Glyma.19G212800.1	0.0162	0.0532	0.304511
																		Phvul.003G127500.1	Glyma.13G114000.1	0.0235	0.2907	0.0808394
																		Phvul.003G127500.1	Glyma.17G045800.1	0.0275	0.2581	0.106548				Average Ka/Ks:		0.14465
																		Phvul.003G127500.1	GSVIVT01015018001	0.1785	1.3125	0.136
																		Phvul.003G127500.1	PGSC0003DMT400035264	0.5079	1.3508	0.375999
																		Phvul.003G127500.1	Solyc07g042520.2.1	0.5115	1.2495	0.409364
																		Phvul.003G127500.1	DCAR_024777	0.2528	2.9458	0.0858171
																		Phvul.003G127500.1	DCAR_024776	0.3733	2.0265	0.184209
																		Phvul.003G127500.1	PGSC0003DMT400035260	0.2116	1.4178	0.149245
																		Phvul.003G127500.1	Solyc07g042550.2.1	0.2262	1.4625	0.154667
																		Phvul.003G127500.1	PGSC0003DMT400007506	0.2277	1.0739	0.212031
																		Phvul.003G127500.1	Solyc12g009300.1.1	0.2255	1.4069	0.160281
																		Glyma.13G114000.1	Glyma.17G045800.1	0.0038	0.1053	0.0360874
																		Glyma.13G114000.1	GSVIVT01015018001	0.1537	1.2223	0.125747
																		Glyma.13G114000.1	PGSC0003DMT400035264	0.4867	1.6355	0.297585
																		Glyma.13G114000.1	Solyc07g042520.2.1	0.4901	1.4041	0.349049
																		Glyma.13G114000.1	DCAR_024776	0.3559	1.7532	0.203
																		Glyma.13G114000.1	PGSC0003DMT400035260	0.1981	1.0459	0.189406
																		Glyma.13G114000.1	Solyc07g042550.2.1	0.2124	1.0196	0.208317
																		Glyma.13G114000.1	PGSC0003DMT400007506	0.2138	1.2514	0.170849
																		Glyma.13G114000.1	Solyc12g009300.1.1	0.2116	1.6005	0.132209
																		Glyma.17G045800.1	GSVIVT01015018001	0.1652	1.277	0.129366
																		Glyma.17G045800.1	PGSC0003DMT400035264	0.4851	1.313	0.369459
																		Glyma.17G045800.1	Solyc07g042520.2.1	0.4886	1.1533	0.423654
																		Glyma.17G045800.1	DCAR_024777	0.2421	1.9697	0.122912
																		Glyma.17G045800.1	DCAR_024776	0.361	1.2495	0.288916
																		Glyma.17G045800.1	PGSC0003DMT400035260	0.2101	1.1442	0.183622
																		Glyma.17G045800.1	Solyc07g042550.2.1	0.2246	1.1152	0.201399
																		Glyma.17G045800.1	PGSC0003DMT400007506	0.2261	1.3844	0.16332
																		Glyma.17G045800.1	Solyc12g009300.1.1	0.2239	1.8283	0.122463
																		GSVIVT01015018001	PGSC0003DMT400035264	0.4757	1.555	0.305916
																		GSVIVT01015018001	Solyc07g042520.2.1	0.4683	1.3844	0.338269
																		GSVIVT01015018001	DCAR_024777	0.2189	1.9217	0.11391
																		GSVIVT01015018001	DCAR_028527	0.2218	1.4221	0.155967
																		GSVIVT01015018001	DCAR_024776	0.3251	1.8486	0.175863
																		GSVIVT01015018001	PGSC0003DMT400035260	0.1695	1.0702	0.158382
																		GSVIVT01015018001	Solyc07g042550.2.1	0.1834	1.1504	0.159423
																		GSVIVT01015018001	PGSC0003DMT400007506	0.1532	1.3148	0.11652
																		GSVIVT01015018001	Solyc12g009300.1.1	0.1622	1.312	0.123628
																		PGSC0003DMT400035264	Solyc07g042520.2.1	0.0231	0.1568	0.147321
																		PGSC0003DMT400035264	DCAR_028527	0.4665	2.3891	0.195262
																		PGSC0003DMT400035264	PGSC0003DMT400035260	0.4456	1.6608	0.268304
																		PGSC0003DMT400035264	Solyc07g042550.2.1	0.4604	1.5658	0.294035
																		PGSC0003DMT400035264	PGSC0003DMT400007506	0.4825	1.7277	0.279273
																		PGSC0003DMT400035264	Solyc12g009300.1.1	0.4726	1.7631	0.268051
																		Solyc07g042520.2.1	DCAR_024777	0.4691	2.2771	0.206008
																		Solyc07g042520.2.1	DCAR_028527	0.477	1.7285	0.275962
																		Solyc07g042520.2.1	DCAR_024776	0.4965	2.2771	0.21804
																		Solyc07g042520.2.1	PGSC0003DMT400035260	0.4489	1.6106	0.278716
																		Solyc07g042520.2.1	Solyc07g042550.2.1	0.4637	1.7476	0.265335
																		Solyc07g042520.2.1	PGSC0003DMT400007506	0.4859	1.956	0.248415
																		Solyc07g042520.2.1	Solyc12g009300.1.1	0.4759	2.0033	0.237558
																		DCAR_024777	DCAR_028527	0.0512	0.4997	0.102461
																		DCAR_024777	DCAR_024776	0.1693	0.6053	0.279696
																		DCAR_024777	PGSC0003DMT400035260	0.1247	1.6293	0.0765359
																		DCAR_024777	Solyc07g042550.2.1	0.1386	1.9584	0.0707721
																		DCAR_028527	DCAR_024776	0.178	0.5842	0.30469
																		DCAR_028527	PGSC0003DMT400035260	0.1217	1.4166	0.0859099
																		DCAR_028527	Solyc07g042550.2.1	0.1378	1.5927	0.0865197
																		DCAR_028527	Solyc12g009300.1.1	0.1466	2.0187	0.072621
																		DCAR_024776	PGSC0003DMT400035260	0.228	1.0129	0.225096
																		DCAR_024776	Solyc07g042550.2.1	0.2463	1.1059	0.222715
																		DCAR_024776	PGSC0003DMT400007506	0.24	1.0863	0.220933
																		DCAR_024776	Solyc12g009300.1.1	0.2351	1.0763	0.218434
																		PGSC0003DMT400035260	Solyc07g042550.2.1	0.0115	0.0528	0.217803
																		PGSC0003DMT400035260	PGSC0003DMT400007506	0.0596	0.4715	0.126405
																		PGSC0003DMT400035260	Solyc12g009300.1.1	0.0514	0.4687	0.109665
																		Solyc07g042550.2.1	PGSC0003DMT400007506	0.0697	0.4665	0.149411
																		Solyc07g042550.2.1	Solyc12g009300.1.1	0.0615	0.4638	0.1326
																		PGSC0003DMT400007506	Solyc12g009300.1.1	0.0077	0.1059	0.0727101
																				Average Ka/Ks:		0.185195

## Sheet: EPBD
SUS I - Monocots						SUS II - Monocots						SUS III - Monocots						SUS I - Dicots						SUS II - Dicots						SUS III - Dicots
SUS I gene pairs		Ka	Ks	Ka/Ks		SUS II gene pairs		Ka	Ks	Ka/Ks		SUS III gene pairs		Ka	Ks	Ka/Ks		SUS I gene pairs		Ka	Ks	Ka/Ks		SUS II gene pairs		Ka	Ks	Ka/Ks		SUS III gene pairs		Ka	Ks	Ka/Ks
Seita.4G041500.1	Sobic.010G072300.1	0.0036	0.3459	0.0104076		GRMZM2G318780_T02	Sobic.001G378300.1	0.0219	0.2597	0.0843281		GRMZM2G060659_T02	Sobic.010G276700.1	0.0038	0.3495	0.0108727		AT5G20830.1	Carubv10000208m	0.0372	0.3681	0.101059		AT5G49190.1	Carubv10025867m	0.0036	0.298	0.0120805		Glyma.09G167000.1	Glyma.11G212700.1	0.2771	0.917	0.302181
Seita.4G041500.1	GRMZM2G089713_T01	0.0036	0.4703	0.00765469		GRMZM2G318780_T02	Seita.9G410800.1	0.0182	0.455	0.04		GRMZM2G060659_T02	Seita.4G288800.1	0.019	0.3705	0.0512821		AT5G20830.1	Brara.C00954.1	0.0659	0.4837	0.136241		AT5G49190.1	Brara.F03015.1	0.0331	0.1619	0.204447		Glyma.09G167000.1	Phvul.004G142800.2	0.0339	0.2635	0.128653
Seita.4G041500.1	Bradi1g46670.5	0.0312	0.4482	0.0696118		GRMZM2G318780_T02	LOC_Os03g22120.1	0.0238	1.4282	0.0166643		GRMZM2G060659_T02	LOC_Os04g17650.1	0.0306	0.9352	0.0327203		AT5G20830.1	Brara.J01546.1	0.0618	0.4081	0.151433		AT5G49190.1	GSVIVT01035106001	0.0777	0.8742	0.0888813		Glyma.09G167000.1	AT5G37180.1	0.3707	1.6004	0.23163
Seita.4G041500.1	LOC_Os06g09450.2	0.0256	0.4348	0.0588776		GRMZM2G318780_T02	Bradi1g62957.1	0.0406	0.584	0.0695205		GRMZM2G060659_T02	LOC_Os04g24430.1	0.0346	0.9313	0.0371524		AT5G20830.1	AT3G43190.1	0.1039	0.9627	0.107926		AT5G49190.1	Glyma.15G151000.1	0.1543	1.4231	0.108425		Glyma.09G167000.1	Solyc03g098290.2.1	0.2414	1.0868	0.22212
Seita.4G041500.1	Bradi1g20890.1	0.1589	1.9586	0.0811294		Sobic.001G378300.1	Seita.9G410800.1	0.0332	0.4061	0.0817533		GRMZM2G060659_T02	Bradi1g29570.2	0.0325	0.9388	0.0346187		AT5G20830.1	Carubv10016702m	0.1081	1.0817	0.0999353		AT5G49190.1	Phvul.009G250800.1	0.2346	2.5928	0.0904813		Glyma.09G167000.1	DCAR_010214	0.3106	1.5015	0.20686
Seita.4G041500.1	LOC_Os07g42490.1	0.1442	1.2351	0.116752		Sobic.001G378300.1	LOC_Os03g22120.1	0.0466	0.9825	0.04743		GRMZM2G060659_T02	Bradi3g60687.2	0.0849	1.5451	0.0549479		AT5G20830.1	Glyma.09G073600.2	0.1598	1.3691	0.116719		AT5G49190.1	DCAR_002483	0.1809	1.3824	0.130859		Glyma.09G167000.1	AT1G73370.1	0.3189	2.3795	0.13402
Seita.4G041500.1	Bradi1g60320.3	0.1307	1.2329	0.10601		Sobic.001G378300.1	Bradi1g62957.1	0.056	0.477	0.1174		GRMZM2G060659_T02	LOC_Os02g58480.1	0.1532	1.8252	0.083936		AT5G20830.1	Glyma.15G182600.1	0.1545	1.9006	0.0812901		AT5G49190.1	DCAR_002856	0.2037	1.5883	0.12825		Glyma.09G167000.1	Carubv10006192m	0.3664	1.7206	0.212949
Seita.4G041500.1	LOC_Os03g28330.4	0.1358	1.1571	0.117362		Seita.9G410800.1	LOC_Os03g22120.1	0.0239	0.7523	0.0317692		GRMZM2G060659_T02	Seita.1G378600.1	0.185	1.3992	0.132218		AT5G20830.1	Phvul.009G223800.1	0.1674	1.4677	0.114056		AT5G49190.1	DCAR_002857	0.1977	1.7851	0.11075		Glyma.09G167000.1	Brara.E01375.1	0.3622	2.1596	0.167716
Seita.4G041500.1	Seita.9G371700.1	0.1203	1.466	0.08206		Seita.9G410800.1	Bradi1g62957.1	0.0219	0.3696	0.0592532		GRMZM2G060659_T02	GRMZM2G045171_T01	0.275	0.9256	0.297105		AT5G20830.1	Medtr2g044070.2	0.218	1.9305	0.112924		AT5G49190.1	GSVIVT01028043001	0.1598	2.7553	0.0579973		Glyma.09G167000.1	PGSC0003DMT400043117	0.3015	2.4441	0.123358
Seita.4G041500.1	GRMZM2G152908_T01	0.1309	1.7312	0.0756123		LOC_Os03g22120.1	Bradi1g62957.1	0.0369	0.5469	0.0674712		GRMZM2G060659_T02	Sobic.004G357600.1	0.2834	1.0874	0.260622		AT5G20830.1	Medtr4g124660.2	0.1822	1.6684	0.109206		AT5G49190.1	Medtr1g088170.1	0.1873	1.3298	0.140848		Glyma.09G167000.1	Solyc02g081300.2.1	0.3057	2.5914	0.117967
Seita.4G041500.1	Sobic.001G344500.2	0.1307	1.6419	0.0796029								Sobic.010G276700.1	Seita.4G288800.1	0.0152	0.3476	0.0437284		AT5G20830.1	Phvul.003G127500.1	0.1805	2.8821	0.0626279		AT5G49190.1	Medtr7g108930.1	0.1651	1.9733	0.083667		Glyma.09G167000.1	DCAR_014142	0.2679	2.0422	0.131182
Sobic.010G072300.1	GRMZM2G089713_T01	0	0.3079	0				Average Ka/Ks:		0.061559		Sobic.010G276700.1	LOC_Os04g17650.1	0.0268	1.0688	0.0250749		AT5G20830.1	Glyma.13G114000.1	0.1633	2.7377	0.0596486		AT5G49190.1	Phvul.001G209600.1	0.1343	2.3791	0.0564499		Glyma.09G167000.1	GSVIVT01029388001	0.2283	1.364	0.167375
Sobic.010G072300.1	Bradi1g46670.5	0.0312	0.4251	0.0733945								Sobic.010G276700.1	LOC_Os04g24430.1	0.0307	1.0638	0.0288588		AT5G20830.1	Glyma.17G045800.1	0.1633	2.7377	0.0596486		AT5G49190.1	Glyma.03G216300.1	0.1645	2.4283	0.0677429		Glyma.09G167000.1	GSVIVT01035210001	0.2192	1.7627	0.124355
Sobic.010G072300.1	LOC_Os06g09450.2	0.0256	0.4121	0.0621208								Sobic.010G276700.1	Bradi1g29570.2	0.0364	0.8065	0.0451333		AT5G20830.1	PGSC0003DMT400035264	0.3279	2.5603	0.128071		Carubv10025867m	Brara.F03015.1	0.0368	0.2961	0.124282		Glyma.09G167000.1	Glyma.16G217200.1	0.0149	0.1128	0.132092
Sobic.010G072300.1	LOC_Os07g42490.1	0.1487	1.6358	0.0909035								Sobic.010G276700.1	Bradi3g60687.2	0.0809	1.2709	0.0636557		AT5G20830.1	DCAR_028527	0.2393	1.4918	0.16041		Carubv10025867m	GSVIVT01035106001	0.0815	1.0678	0.0763252		Glyma.09G167000.1	Phvul.006G087300.1	0.2889	1.4235	0.20295
Sobic.010G072300.1	Bradi1g60320.3	0.1308	1.3631	0.0959577								Sobic.010G276700.1	LOC_Os02g58480.1	0.1488	2.1228	0.0700961		AT5G20830.1	DCAR_024776	0.2505	2.2274	0.112463		Carubv10025867m	Glyma.15G151000.1	0.1583	1.4579	0.108581		Glyma.09G167000.1	Medtr3g064610.1	0.2744	1.6913	0.162242
Sobic.010G072300.1	LOC_Os03g28330.4	0.1359	1.2736	0.106705								Sobic.010G276700.1	Seita.1G378600.1	0.1805	2.7368	0.0659529		Carubv10000208m	Brara.C00954.1	0.0638	0.5803	0.109943		Carubv10025867m	Phvul.009G250800.1	0.2389	2.1602	0.110592		Glyma.09G167000.1	Medtr5g076830.1	0.2719	0.9378	0.289934
Sobic.010G072300.1	Seita.9G371700.1	0.1204	2.6164	0.0460174								Sobic.010G276700.1	GRMZM2G045171_T01	0.2728	1.3176	0.207043		Carubv10000208m	Brara.J01546.1	0.0453	0.3859	0.117388		Carubv10025867m	DCAR_002483	0.1827	1.5461	0.118168		Glyma.09G167000.1	Phvul.008G241300.1	0.2551	1.4198	0.179673
Sobic.010G072300.1	Sobic.001G344500.2	0.1308	2.0479	0.0638703								Sobic.010G276700.1	Sobic.004G357600.1	0.2812	1.7249	0.163024		Carubv10000208m	AT3G43190.1	0.1105	0.9894	0.111684		Carubv10025867m	PGSC0003DMT400017087	0.243	1.8926	0.128395		Glyma.09G167000.1	Glyma.02G240400.1	0.2785	1.2027	0.231562
GRMZM2G089713_T01	Bradi1g46670.5	0.0349	0.5938	0.058774								Seita.4G288800.1	LOC_Os04g17650.1	0.0359	0.913	0.0393209		Carubv10000208m	Carubv10016702m	0.1125	1.0844	0.103744		Carubv10025867m	Solyc09g098590.2.1	0.2581	1.6357	0.157792		Glyma.09G167000.1	Glyma.14G209900.1	0.2565	1.0802	0.237456
GRMZM2G089713_T01	LOC_Os06g09450.2	0.0293	0.5018	0.0583898								Seita.4G288800.1	LOC_Os04g24430.1	0.0399	0.9092	0.0438847		Carubv10000208m	Glyma.09G073600.2	0.1574	1.0177	0.154662		Carubv10025867m	DCAR_002856	0.1984	1.7554	0.113023		Glyma.11G212700.1	Phvul.004G142800.2	0.282	1.3015	0.216673
GRMZM2G089713_T01	Bradi1g20890.1	0.1545	1.6667	0.0926981								Seita.4G288800.1	Bradi1g29570.2	0.0537	0.961	0.0558793		Carubv10000208m	Glyma.15G182600.1	0.1521	1.5714	0.0967927		Carubv10025867m	DCAR_002857	0.1924	2.4704	0.0778821		Glyma.11G212700.1	Carubv10019738m	0.3596	1.6637	0.216145
GRMZM2G089713_T01	LOC_Os07g42490.1	0.1443	1.7525	0.0823395								Seita.4G288800.1	Bradi3g60687.2	0.0871	1.3107	0.066453		Carubv10000208m	Phvul.009G223800.1	0.165	1.5211	0.108474		Carubv10025867m	Medtr1g088170.1	0.1914	1.2895	0.14843		Glyma.11G212700.1	Solyc03g098290.2.1	0.2474	1.6049	0.154153
GRMZM2G089713_T01	Bradi1g60320.3	0.1308	1.0111	0.129364								Seita.4G288800.1	LOC_Os02g58480.1	0.1359	1.3678	0.0993566		Carubv10000208m	Medtr2g044070.2	0.2027	2.4277	0.0834947		Carubv10025867m	Medtr7g108930.1	0.1737	1.4474	0.120008		Glyma.11G212700.1	DCAR_010214	0.2577	1.3184	0.195464
GRMZM2G089713_T01	LOC_Os03g28330.4	0.1359	1.0972	0.123861								Seita.4G288800.1	Seita.1G378600.1	0.1974	1.6113	0.12251		Carubv10000208m	Medtr4g124660.2	0.17	2.0834	0.0815974		Carubv10025867m	Phvul.001G209600.1	0.1426	2.2423	0.0635954		Glyma.11G212700.1	AT1G73370.1	0.3434	1.8891	0.18178
GRMZM2G089713_T01	Seita.9G371700.1	0.1204	1.5464	0.0778583								Seita.4G288800.1	GRMZM2G045171_T01	0.2782	1.191	0.233585		Carubv10000208m	Phvul.003G127500.1	0.1675	2.3422	0.071514		Carubv10025867m	Glyma.03G216300.1	0.1731	1.8961	0.0912927		Glyma.11G212700.1	PGSC0003DMT400043117	0.254	1.9166	0.132526
GRMZM2G089713_T01	GRMZM2G152908_T01	0.131	1.7177	0.0762648								Seita.4G288800.1	Sobic.004G357600.1	0.2866	1.3538	0.2117		Carubv10000208m	Glyma.13G114000.1	0.1491	1.5192	0.0981438		Brara.F03015.1	GSVIVT01035106001	0.0839	1.0137	0.0827661		Glyma.11G212700.1	Solyc02g081300.2.1	0.2563	1.6238	0.15784
GRMZM2G089713_T01	Sobic.001G344500.2	0.1308	1.8814	0.0695227								LOC_Os04g17650.1	Bradi1g29570.2	0.0364	0.7375	0.0493559		Carubv10000208m	Glyma.17G045800.1	0.1491	1.7556	0.0849282		Brara.F03015.1	Glyma.15G151000.1	0.1601	1.5507	0.103244		Glyma.11G212700.1	DCAR_014142	0.2362	1.7254	0.136896
Bradi1g46670.5	LOC_Os06g09450.2	0.0292	0.2834	0.103035								LOC_Os04g17650.1	Bradi3g60687.2	0.0822	1.4964	0.0549318		Carubv10000208m	DCAR_024776	0.2531	1.7584	0.143938		Brara.F03015.1	DCAR_002483	0.1905	1.2283	0.155092		Glyma.11G212700.1	GSVIVT01029388001	0.2641	1.7736	0.148906
Bradi1g46670.5	Bradi1g20890.1	0.1646	1.866	0.0882101								LOC_Os04g17650.1	LOC_Os02g58480.1	0.1564	2.5223	0.0620069		Brara.C00954.1	Brara.J01546.1	0.0502	0.425	0.118118		Brara.F03015.1	Solyc09g098590.2.1	0.2568	2.4997	0.102732		Glyma.11G212700.1	GSVIVT01035210001	0.227	1.0676	0.212626
Bradi1g46670.5	LOC_Os07g42490.1	0.1456	1.1917	0.122178								LOC_Os04g17650.1	Seita.1G378600.1	0.1836	2.512	0.0730892		Brara.C00954.1	AT3G43190.1	0.1242	1.083	0.114681		Brara.F03015.1	DCAR_002856	0.1931	1.7056	0.113215		Glyma.11G212700.1	Glyma.16G217200.1	0.2882	1.1629	0.247829
Bradi1g46670.5	Bradi1g60320.3	0.1422	1.3714	0.10369								LOC_Os04g17650.1	GRMZM2G045171_T01	0.2726	2.406	0.1133		Brara.C00954.1	Carubv10016702m	0.1251	1.6513	0.0757585		Brara.F03015.1	DCAR_002857	0.1863	2.1429	0.0869383		Glyma.11G212700.1	Phvul.006G087300.1	0.0385	0.3145	0.122417
Bradi1g46670.5	LOC_Os03g28330.4	0.1365	0.9758	0.139885								LOC_Os04g17650.1	Sobic.004G357600.1	0.2592	2.0403	0.12704		Brara.C00954.1	Glyma.09G073600.2	0.1577	1.3131	0.120097		Brara.F03015.1	GSVIVT01028043001	0.1675	2.1454	0.078074		Glyma.11G212700.1	Medtr3g064610.1	0.1058	0.6482	0.163221
Bradi1g46670.5	Seita.9G371700.1	0.1211	1.3477	0.0898568								LOC_Os04g24430.1	Bradi1g29570.2	0.0404	0.7348	0.0549809		Brara.C00954.1	Glyma.15G182600.1	0.1524	1.6546	0.0921069		Brara.F03015.1	Brara.I00137.1	0.2381	2.408	0.0988787		Glyma.11G212700.1	Medtr5g076830.1	0.1334	0.8431	0.158226
Bradi1g46670.5	GRMZM2G152908_T01	0.1316	1.6794	0.0783613								LOC_Os04g24430.1	Bradi3g60687.2	0.0864	1.4862	0.0581348		Brara.C00954.1	Phvul.009G223800.1	0.1653	1.5973	0.103487		Brara.F03015.1	Medtr1g088170.1	0.1829	1.4624	0.125068		Glyma.11G212700.1	Phvul.008G241300.1	0.1346	0.5175	0.260097
Bradi1g46670.5	Sobic.001G344500.2	0.1314	1.5942	0.0824238								LOC_Os04g24430.1	LOC_Os02g58480.1	0.1612	2.4798	0.0650052		Brara.C00954.1	Medtr2g044070.2	0.1989	1.3994	0.142132		Brara.F03015.1	Medtr7g108930.1	0.1609	1.666	0.0965786		Glyma.11G212700.1	Glyma.02G240400.1	0.1429	0.5835	0.244901
LOC_Os06g09450.2	Bradi1g20890.1	0.1553	1.4172	0.109582								LOC_Os04g24430.1	Seita.1G378600.1	0.1789	2.4703	0.0724204		Brara.C00954.1	Medtr4g124660.2	0.1723	1.2773	0.134894		Brara.F03015.1	Phvul.001G209600.1	0.1281	2.8344	0.0451948		Glyma.11G212700.1	Glyma.14G209900.1	0.1343	0.6037	0.222461
LOC_Os06g09450.2	LOC_Os07g42490.1	0.1386	1.0032	0.138158								LOC_Os04g24430.1	GRMZM2G045171_T01	0.2783	2.3707	0.117391		Brara.C00954.1	Phvul.003G127500.1	0.1662	2.3527	0.0706422		Brara.F03015.1	Glyma.03G216300.1	0.1602	2.678	0.0598208		Phvul.004G142800.2	AT5G37180.1	0.3991	1.5251	0.261688
LOC_Os06g09450.2	Bradi1g60320.3	0.1373	1.0592	0.129626								LOC_Os04g24430.1	Sobic.004G357600.1	0.2648	2.0189	0.131161		Brara.C00954.1	Glyma.13G114000.1	0.1494	1.7176	0.0869818		GSVIVT01035106001	Glyma.15G151000.1	0.1239	0.8374	0.147958		Phvul.004G142800.2	Solyc03g098290.2.1	0.2486	1.5738	0.157962
LOC_Os06g09450.2	LOC_Os03g28330.4	0.1317	1.1246	0.117108								Bradi1g29570.2	Bradi3g60687.2	0.0784	1.5498	0.0505872		Brara.C00954.1	Glyma.17G045800.1	0.1494	2.0411	0.0731958		GSVIVT01035106001	Phvul.009G250800.1	0.213	1.0836	0.196567		Phvul.004G142800.2	DCAR_010214	0.2963	1.4509	0.204218
LOC_Os06g09450.2	Seita.9G371700.1	0.1248	1.2744	0.0979284								Bradi1g29570.2	LOC_Os02g58480.1	0.1534	1.6228	0.094528		Brara.C00954.1	PGSC0003DMT400035264	0.3023	2.675	0.113009		GSVIVT01035106001	DCAR_002483	0.1386	0.7975	0.173793		Phvul.004G142800.2	AT1G73370.1	0.3223	1.9769	0.163033
LOC_Os06g09450.2	GRMZM2G152908_T01	0.1354	1.7969	0.075352								Bradi1g29570.2	Seita.1G378600.1	0.1875	1.9672	0.0953131		Brara.C00954.1	DCAR_024777	0.2201	1.7415	0.126385		GSVIVT01035106001	PGSC0003DMT400017087	0.1526	0.9192	0.166014		Phvul.004G142800.2	Carubv10006192m	0.3945	1.4299	0.275893
LOC_Os06g09450.2	Sobic.001G344500.2	0.1352	1.6989	0.0795809								Bradi1g29570.2	GRMZM2G045171_T01	0.274	1.8453	0.148485		Brara.C00954.1	DCAR_028527	0.2163	1.6282	0.132846		GSVIVT01035106001	Solyc09g098590.2.1	0.166	0.9618	0.172593		Phvul.004G142800.2	Brara.E01375.1	0.3901	2.0053	0.194534
Bradi1g20890.1	LOC_Os07g42490.1	0.0632	0.6047	0.104515								Bradi1g29570.2	Sobic.004G357600.1	0.2823	1.9124	0.147616		Brara.C00954.1	DCAR_024776	0.2274	1.5953	0.142544		GSVIVT01035106001	DCAR_002856	0.1329	0.6746	0.197006		Phvul.004G142800.2	PGSC0003DMT400043117	0.2992	1.7202	0.173933
Bradi1g20890.1	Bradi1g60320.3	0.0876	1.1431	0.0766337								Bradi3g60687.2	LOC_Os02g58480.1	0.1396	0.7865	0.177495		Brara.J01546.1	AT3G43190.1	0.1153	1.6156	0.0713667		GSVIVT01035106001	DCAR_002857	0.1253	0.9878	0.126848		Phvul.004G142800.2	Solyc02g081300.2.1	0.2978	1.9174	0.155314
Bradi1g20890.1	LOC_Os03g28330.4	0.0784	0.869	0.0902186								Bradi3g60687.2	Seita.1G378600.1	0.1558	0.9597	0.162342		Brara.J01546.1	Carubv10016702m	0.1185	1.6854	0.0703097		GSVIVT01035106001	GSVIVT01028043001	0.1132	1.1149	0.101534		Phvul.004G142800.2	GSVIVT01029388001	0.2403	1.7171	0.139945
Bradi1g20890.1	Seita.9G371700.1	0.0758	0.7757	0.0977182								Bradi3g60687.2	GRMZM2G045171_T01	0.2433	1.1359	0.214191		Brara.J01546.1	Glyma.09G073600.2	0.1438	1.2977	0.110811		GSVIVT01035106001	AT4G02280.1	0.1713	2.2439	0.0763403		Phvul.004G142800.2	GSVIVT01035210001	0.227	2.4282	0.0934849
Bradi1g20890.1	GRMZM2G152908_T01	0.0797	1.0268	0.0776198								Bradi3g60687.2	Sobic.004G357600.1	0.2382	1.2552	0.189771		Brara.J01546.1	Glyma.15G182600.1	0.1386	1.9073	0.0726682		GSVIVT01035106001	Medtr1g088170.1	0.1401	0.8107	0.172814		Phvul.004G142800.2	Glyma.16G217200.1	0.0417	0.192	0.217188
Bradi1g20890.1	Sobic.001G344500.2	0.0796	0.9878	0.0805831								LOC_Os02g58480.1	Seita.1G378600.1	0.1713	0.7279	0.235335		Brara.J01546.1	Phvul.009G223800.1	0.1488	1.9013	0.0782622		GSVIVT01035106001	Medtr7g108930.1	0.1215	1.2565	0.0966972		Phvul.004G142800.2	Phvul.006G087300.1	0.3032	2.6845	0.112945
LOC_Os07g42490.1	Bradi1g60320.3	0.0714	1.1709	0.0609787								LOC_Os02g58480.1	GRMZM2G045171_T01	0.2733	0.7114	0.384172		Brara.J01546.1	Medtr2g044070.2	0.1914	1.9226	0.0995527		GSVIVT01035106001	Phvul.001G209600.1	0.1152	1.2191	0.0944959		Phvul.004G142800.2	Medtr5g076830.1	0.2821	1.2736	0.221498
LOC_Os07g42490.1	LOC_Os03g28330.4	0.0545	0.7451	0.0731445								LOC_Os02g58480.1	Sobic.004G357600.1	0.2598	0.6947	0.373974		Brara.J01546.1	Medtr4g124660.2	0.1678	2.7493	0.0610337		GSVIVT01035106001	Glyma.03G216300.1	0.1309	1.2396	0.105599		Phvul.004G142800.2	Glyma.02G240400.1	0.2763	1.5504	0.178212
LOC_Os07g42490.1	Seita.9G371700.1	0.054	0.5956	0.0906649								Seita.1G378600.1	GRMZM2G045171_T01	0.255	0.3341	0.763245		Brara.J01546.1	Phvul.003G127500.1	0.1601	2.7918	0.0573465		GSVIVT01035106001	Glyma.19G212800.1	0.1066	1.3744	0.0775611		Phvul.004G142800.2	Glyma.14G209900.1	0.2543	1.3618	0.186738
LOC_Os07g42490.1	GRMZM2G152908_T01	0.0578	0.8948	0.0645954								Seita.1G378600.1	Sobic.004G357600.1	0.2357	0.2735	0.861792		Brara.J01546.1	Glyma.13G114000.1	0.1449	2.2139	0.0654501		Glyma.15G151000.1	Phvul.009G250800.1	0.1683	0.258	0.652326		AT5G37180.1	Carubv10019738m	0.3906	1.4342	0.272347
LOC_Os07g42490.1	Sobic.001G344500.2	0.0577	0.7533	0.0765963								GRMZM2G045171_T01	Sobic.004G357600.1	0.0789	0.1497	0.527054		Brara.J01546.1	GSVIVT01015018001	0.1774	2.2735	0.0780295		Glyma.15G151000.1	DCAR_002483	0.2059	1.0705	0.19234		AT5G37180.1	Solyc03g098290.2.1	0.2703	2.8747	0.0940272
Bradi1g60320.3	LOC_Os03g28330.4	0.0274	0.4709	0.0581865														Brara.J01546.1	PGSC0003DMT400035264	0.2747	2.5671	0.107008		Glyma.15G151000.1	PGSC0003DMT400017087	0.2563	1.6569	0.154686		AT5G37180.1	AT1G73370.1	0.3758	1.3808	0.272161
Bradi1g60320.3	Seita.9G371700.1	0.0164	0.7737	0.0211968										Average Ka/Ks:		0.147879		Brara.J01546.1	Solyc07g042520.2.1	0.2701	1.9884	0.135838		Glyma.15G151000.1	Solyc09g098590.2.1	0.2614	1.5556	0.168038		AT5G37180.1	Carubv10006192m	0.0281	0.2199	0.127785
Bradi1g60320.3	GRMZM2G152908_T01	0.0274	0.7428	0.0368875														Brara.J01546.1	DCAR_024777	0.2188	2.3727	0.0922156		Glyma.15G151000.1	DCAR_002856	0.1959	0.9819	0.199511		AT5G37180.1	Brara.E01375.1	0.0262	0.3418	0.076653
Bradi1g60320.3	Sobic.001G344500.2	0.0274	0.7154	0.0383003														Brara.J01546.1	DCAR_028527	0.2175	2.0163	0.107871		Glyma.15G151000.1	DCAR_002857	0.1839	1.3951	0.131819		AT5G37180.1	GSVIVT01029388001	0.2713	2.0377	0.13314
LOC_Os03g28330.4	Seita.9G371700.1	0.0145	0.4336	0.033441														Brara.J01546.1	DCAR_024776	0.2286	1.9739	0.115811		Glyma.15G151000.1	GSVIVT01028043001	0.1975	0.9861	0.200284		AT5G37180.1	Glyma.16G217200.1	0.3865	1.5306	0.252515
LOC_Os03g28330.4	GRMZM2G152908_T01	0.0182	0.6055	0.0300578														AT3G43190.1	Carubv10016702m	0.0116	0.461	0.0251627		Glyma.15G151000.1	Medtr1g088170.1	0.1783	1.4861	0.119978		AT5G37180.1	Glyma.02G240400.1	0.2648	2.4751	0.106986
LOC_Os03g28330.4	Sobic.001G344500.2	0.0182	0.4825	0.0377202														AT3G43190.1	Glyma.09G073600.2	0.1463	1.4894	0.0982275		Glyma.15G151000.1	Medtr7g108930.1	0.1813	2.0444	0.0886813		Carubv10019738m	DCAR_010214	0.3422	1.4102	0.242661
Seita.9G371700.1	GRMZM2G152908_T01	0.0109	0.3312	0.0329106														AT3G43190.1	Glyma.15G182600.1	0.1575	2.2867	0.0688765		Glyma.15G151000.1	Phvul.001G209600.1	0.1734	1.9815	0.0875095		Carubv10019738m	AT1G73370.1	0.044	0.2277	0.193237
Seita.9G371700.1	Sobic.001G344500.2	0.0109	0.2265	0.0481236														AT3G43190.1	Phvul.009G223800.1	0.1609	1.3694	0.117497		Glyma.15G151000.1	Glyma.03G216300.1	0.1919	1.9815	0.0968458		Carubv10019738m	Carubv10006192m	0.3975	1.2869	0.308882
GRMZM2G152908_T01	Sobic.001G344500.2	0	0.1337	0														AT3G43190.1	Medtr2g044070.2	0.1701	1.9553	0.0869943		Phvul.009G250800.1	DCAR_002483	0.3073	1.0974	0.280026		Carubv10019738m	Brara.E01375.1	0.3983	1.3422	0.296752
																		AT3G43190.1	Medtr4g124660.2	0.1432	1.9073	0.07508		Phvul.009G250800.1	PGSC0003DMT400017087	0.3135	1.6184	0.19371		Carubv10019738m	Solyc02g081300.2.1	0.4122	2.4813	0.166123
		Average Ka/Ks:		0.0765342														AT3G43190.1	Phvul.003G127500.1	0.1595	2.1033	0.0758332		Phvul.009G250800.1	Solyc09g098590.2.1	0.3081	1.6184	0.190373		Carubv10019738m	GSVIVT01029388001	0.2954	2.0475	0.144274
																		AT3G43190.1	Glyma.13G114000.1	0.1428	1.4074	0.101464		Phvul.009G250800.1	DCAR_002856	0.2734	0.9636	0.283728		Carubv10019738m	GSVIVT01035210001	0.3313	1.2472	0.265635
																		AT3G43190.1	Glyma.17G045800.1	0.1428	1.4989	0.0952699		Phvul.009G250800.1	DCAR_002857	0.2777	1.064	0.260996		Carubv10019738m	Glyma.16G217200.1	0.3349	2.8454	0.117699
																		AT3G43190.1	GSVIVT01015018001	0.1529	2.5838	0.0591764		Phvul.009G250800.1	GSVIVT01028043001	0.2429	0.8626	0.281591		Carubv10019738m	Phvul.006G087300.1	0.37	1.5575	0.23756
																		AT3G43190.1	PGSC0003DMT400035264	0.3202	1.9807	0.16166		Phvul.009G250800.1	AT4G02280.1	0.3146	2.8738	0.109472		Carubv10019738m	Medtr3g064610.1	0.3813	1.2997	0.293375
																		AT3G43190.1	Solyc07g042520.2.1	0.3113	1.9016	0.163704		Phvul.009G250800.1	Carubv10000249m	0.3361	2.3676	0.141958		Carubv10019738m	Medtr5g076830.1	0.3357	1.351	0.248483
																		AT3G43190.1	DCAR_028527	0.1917	2.5354	0.0756094		Phvul.009G250800.1	Brara.I00137.1	0.347	2.1961	0.158007		Carubv10019738m	Phvul.008G241300.1	0.3401	1.2731	0.267143
																		AT3G43190.1	DCAR_024776	0.1927	2.4702	0.0780099		Phvul.009G250800.1	Medtr1g088170.1	0.2254	1.454	0.155021		Carubv10019738m	Glyma.02G240400.1	0.3757	1.3078	0.287276
																		Carubv10016702m	Glyma.09G073600.2	0.1414	1.9042	0.0742569		Phvul.009G250800.1	Medtr7g108930.1	0.2501	1.9337	0.129338		Carubv10019738m	Glyma.14G209900.1	0.3738	1.18	0.31678
																		Carubv10016702m	Phvul.009G223800.1	0.1511	2.2299	0.0677609		Phvul.009G250800.1	Phvul.001G209600.1	0.2278	1.5127	0.150592		Solyc03g098290.2.1	DCAR_010214	0.2028	1.9432	0.104364
																		Carubv10016702m	DCAR_028527	0.2021	2.6158	0.0772613		Phvul.009G250800.1	Glyma.03G216300.1	0.2402	1.6599	0.144708		Solyc03g098290.2.1	Brara.E01375.1	0.2761	2.4589	0.112286
																		Glyma.09G073600.2	Glyma.15G182600.1	0.0116	0.1445	0.0802768		Phvul.009G250800.1	Glyma.19G212800.1	0.2176	2.2716	0.0957915		Solyc03g098290.2.1	PGSC0003DMT400043117	0.2641	2.0963	0.125984
																		Glyma.09G073600.2	Phvul.009G223800.1	0.0236	0.3159	0.0747072		DCAR_002483	PGSC0003DMT400017087	0.2325	2.672	0.0870135		Solyc03g098290.2.1	Solyc02g081300.2.1	0.255	2.6479	0.0963027
																		Glyma.09G073600.2	Medtr2g044070.2	0.105	0.5763	0.182197		DCAR_002483	DCAR_002856	0.2078	1.0654	0.195044		Solyc03g098290.2.1	DCAR_014142	0.2154	2.0389	0.105645
																		Glyma.09G073600.2	Medtr4g124660.2	0.0789	0.9833	0.08024		DCAR_002483	DCAR_002857	0.1986	1.8118	0.109615		Solyc03g098290.2.1	GSVIVT01029388001	0.1712	1.1962	0.14312
																		Glyma.09G073600.2	Phvul.003G127500.1	0.1069	0.7796	0.137122		DCAR_002483	GSVIVT01028043001	0.1984	1.3975	0.141968		Solyc03g098290.2.1	Glyma.16G217200.1	0.2485	1.1763	0.211256
																		Glyma.09G073600.2	Glyma.13G114000.1	0.0914	0.6652	0.137402		DCAR_002483	Brara.I00137.1	0.2639	2.2592	0.116811		Solyc03g098290.2.1	Phvul.006G087300.1	0.2684	2.1569	0.124438
																		Glyma.09G073600.2	Glyma.17G045800.1	0.0914	0.7316	0.124932		DCAR_002483	Medtr1g088170.1	0.2233	1.1993	0.186192		Solyc03g098290.2.1	Medtr5g076830.1	0.2443	2.3652	0.103289
																		Glyma.09G073600.2	GSVIVT01015018001	0.1104	1.3991	0.0789079		DCAR_002483	Medtr7g108930.1	0.2102	1.9237	0.109269		DCAR_010214	AT1G73370.1	0.3394	1.2231	0.277492
																		Glyma.09G073600.2	DCAR_024777	0.1836	2.5772	0.0712401		DCAR_002483	Phvul.001G209600.1	0.1859	1.9316	0.0962415		DCAR_010214	GSVIVT01029388001	0.1952	1.8239	0.107023
																		Glyma.09G073600.2	DCAR_028527	0.1798	1.3236	0.135842		DCAR_002483	Glyma.03G216300.1	0.2095	1.7906	0.117		DCAR_010214	GSVIVT01035210001	0.2426	1.8765	0.129283
																		Glyma.09G073600.2	DCAR_024776	0.198	1.9006	0.104178		DCAR_002483	Glyma.19G212800.1	0.1886	1.7496	0.107796		DCAR_010214	Glyma.16G217200.1	0.3109	1.7013	0.182743
																		Glyma.15G182600.1	Phvul.009G223800.1	0.0275	0.2816	0.0976562		PGSC0003DMT400017087	Solyc09g098590.2.1	0.0109	0.0768	0.141927		DCAR_010214	Phvul.006G087300.1	0.2692	2.0595	0.130711
																		Glyma.15G182600.1	Medtr2g044070.2	0.1068	0.5726	0.186518		PGSC0003DMT400017087	DCAR_002856	0.1545	1.0714	0.144204		DCAR_010214	Medtr3g064610.1	0.2807	1.8693	0.150163
																		Glyma.15G182600.1	Medtr4g124660.2	0.0872	0.8273	0.105403		PGSC0003DMT400017087	DCAR_002857	0.1513	1.0402	0.145453		DCAR_010214	Medtr5g076830.1	0.2868	1.7219	0.16656
																		Glyma.15G182600.1	Phvul.003G127500.1	0.1021	0.7237	0.141081		PGSC0003DMT400017087	GSVIVT01028043001	0.143	0.8519	0.16786		DCAR_010214	Phvul.008G241300.1	0.2516	2.07	0.121546
																		Glyma.15G182600.1	Glyma.13G114000.1	0.0867	0.7468	0.116095		PGSC0003DMT400017087	AT4G02280.1	0.1651	1.7922	0.0921214		DCAR_010214	Glyma.02G240400.1	0.2836	2.204	0.128675
																		Glyma.15G182600.1	Glyma.17G045800.1	0.0867	0.6783	0.12782		PGSC0003DMT400017087	Medtr1g088170.1	0.1455	1.4189	0.102544		DCAR_010214	Glyma.14G209900.1	0.2737	2.3432	0.116806
																		Glyma.15G182600.1	GSVIVT01015018001	0.1056	2.4458	0.0431761		PGSC0003DMT400017087	Medtr7g108930.1	0.1532	1.5524	0.0986859		AT1G73370.1	Carubv10006192m	0.3644	1.3923	0.261725
																		Glyma.15G182600.1	DCAR_028527	0.1742	1.9645	0.088674		PGSC0003DMT400017087	Phvul.001G209600.1	0.1351	1.3877	0.0973553		AT1G73370.1	Brara.E01375.1	0.3793	1.3446	0.282091
																		Phvul.009G223800.1	Medtr2g044070.2	0.1105	0.5378	0.205467		PGSC0003DMT400017087	Glyma.03G216300.1	0.1645	1.4967	0.109908		AT1G73370.1	PGSC0003DMT400043117	0.396	1.8944	0.209037
																		Phvul.009G223800.1	Medtr4g124660.2	0.0921	0.7612	0.120993		PGSC0003DMT400017087	Glyma.19G212800.1	0.1399	1.2579	0.111217		AT1G73370.1	Solyc02g081300.2.1	0.3932	1.8296	0.21491
																		Phvul.009G223800.1	Phvul.003G127500.1	0.1206	0.7004	0.172187		Solyc09g098590.2.1	DCAR_002856	0.1678	1.0714	0.156618		AT1G73370.1	GSVIVT01029388001	0.2731	2.666	0.102438
																		Phvul.009G223800.1	Glyma.13G114000.1	0.1048	0.6571	0.159489		Solyc09g098590.2.1	DCAR_002857	0.1647	1.0896	0.151156		AT1G73370.1	GSVIVT01035210001	0.3129	1.4109	0.221773
																		Phvul.009G223800.1	Glyma.17G045800.1	0.1048	0.6571	0.159489		Solyc09g098590.2.1	GSVIVT01028043001	0.1562	0.7797	0.200333		AT1G73370.1	Glyma.16G217200.1	0.3221	2.1956	0.146702
																		Phvul.009G223800.1	GSVIVT01015018001	0.1197	1.5504	0.0772059		Solyc09g098590.2.1	AT4G02280.1	0.1771	1.8391	0.0962971		AT1G73370.1	Phvul.006G087300.1	0.3495	1.9963	0.175074
																		Phvul.009G223800.1	DCAR_028527	0.1729	1.4153	0.122165		Solyc09g098590.2.1	Medtr1g088170.1	0.1588	1.2756	0.12449		AT1G73370.1	Medtr3g064610.1	0.3517	1.6479	0.213423
																		Phvul.009G223800.1	DCAR_024776	0.1985	1.4762	0.134467		Solyc09g098590.2.1	Medtr7g108930.1	0.1644	1.3461	0.122131		AT1G73370.1	Medtr5g076830.1	0.3196	2.031	0.157361
																		Medtr2g044070.2	Medtr4g124660.2	0.0936	0.7737	0.120977		Solyc09g098590.2.1	Phvul.001G209600.1	0.1482	1.3152	0.112682		AT1G73370.1	Phvul.008G241300.1	0.3124	1.8412	0.169672
																		Medtr2g044070.2	Phvul.003G127500.1	0.1153	0.9737	0.118414		Solyc09g098590.2.1	Glyma.03G216300.1	0.1782	1.3386	0.133124		AT1G73370.1	Glyma.02G240400.1	0.3304	1.5294	0.216032
																		Medtr2g044070.2	Glyma.13G114000.1	0.1084	0.9121	0.118847		Solyc09g098590.2.1	Glyma.19G212800.1	0.153	1.139	0.134328		AT1G73370.1	Glyma.14G209900.1	0.3401	1.4432	0.235657
																		Medtr2g044070.2	Glyma.17G045800.1	0.1084	0.9121	0.118847		DCAR_002856	DCAR_002857	0.0757	0.7826	0.0967289		Carubv10006192m	Brara.E01375.1	0.03	0.5092	0.0589159
																		Medtr2g044070.2	GSVIVT01015018001	0.1332	2.4505	0.0543563		DCAR_002856	GSVIVT01028043001	0.1465	0.8819	0.166119		Carubv10006192m	PGSC0003DMT400043117	0.2827	2.6884	0.105155
																		Medtr2g044070.2	PGSC0003DMT400035264	0.2743	2.0569	0.133356		DCAR_002856	AT4G02280.1	0.1708	1.4191	0.120358		Carubv10006192m	Solyc02g081300.2.1	0.2653	2.9042	0.0913505
																		Medtr2g044070.2	Solyc07g042520.2.1	0.2624	1.9091	0.137447		DCAR_002856	Brara.I00137.1	0.1971	1.8805	0.104813		Carubv10006192m	GSVIVT01029388001	0.2574	1.7178	0.149843
																		Medtr2g044070.2	DCAR_024777	0.2	2.0854	0.0959049		DCAR_002856	Medtr1g088170.1	0.1424	1.0691	0.133196		Carubv10006192m	Glyma.16G217200.1	0.3789	1.699	0.223014
																		Medtr2g044070.2	DCAR_028527	0.1765	2.7527	0.0641189		DCAR_002856	Medtr7g108930.1	0.1465	1.2608	0.116196		Carubv10006192m	Glyma.02G240400.1	0.2666	2.4902	0.10706
																		Medtr2g044070.2	DCAR_024776	0.212	1.7193	0.123306		DCAR_002856	Phvul.001G209600.1	0.1393	1.2988	0.107253		Brara.E01375.1	GSVIVT01029388001	0.2771	1.8703	0.148158
																		Medtr4g124660.2	Phvul.003G127500.1	0.0578	0.5529	0.10454		DCAR_002856	Glyma.03G216300.1	0.1314	1.5246	0.0861865		Brara.E01375.1	Glyma.16G217200.1	0.3746	2.7863	0.134444
																		Medtr4g124660.2	Glyma.13G114000.1	0.0434	0.5707	0.076047		DCAR_002856	Glyma.19G212800.1	0.1184	1.3823	0.0856543		Brara.E01375.1	Medtr3g064610.1	0.2607	2.7493	0.0948241
																		Medtr4g124660.2	Glyma.17G045800.1	0.0434	0.5427	0.0799705		DCAR_002857	GSVIVT01028043001	0.1287	1.1515	0.111767		PGSC0003DMT400043117	Solyc02g081300.2.1	0.0191	0.09	0.212222
																		Medtr4g124660.2	GSVIVT01015018001	0.1385	1.9372	0.0714949		DCAR_002857	AT4G02280.1	0.161	2.129	0.0756224		PGSC0003DMT400043117	DCAR_014142	0.2197	1.4129	0.155496
																		Medtr4g124660.2	PGSC0003DMT400035264	0.2647	1.5767	0.167882		DCAR_002857	Medtr1g088170.1	0.1465	1.2129	0.120785		PGSC0003DMT400043117	GSVIVT01029388001	0.1938	2.0184	0.0960166
																		Medtr4g124660.2	Solyc07g042520.2.1	0.2529	1.4948	0.169187		DCAR_002857	Medtr7g108930.1	0.1417	1.7351	0.0816668		PGSC0003DMT400043117	Glyma.16G217200.1	0.3047	2.5564	0.119191
																		Medtr4g124660.2	DCAR_028527	0.1886	2.5526	0.0738855		DCAR_002857	Phvul.001G209600.1	0.1367	1.4483	0.0943865		PGSC0003DMT400043117	Phvul.006G087300.1	0.2782	2.7122	0.102574
																		Medtr4g124660.2	DCAR_024776	0.212	1.7269	0.122763		DCAR_002857	Glyma.03G216300.1	0.1313	1.6568	0.0792492		PGSC0003DMT400043117	Phvul.008G241300.1	0.1967	2.5463	0.0772493
																		Medtr4g124660.2	PGSC0003DMT400035260	0.1437	1.3573	0.105872		DCAR_002857	Glyma.19G212800.1	0.1083	1.7321	0.0625253		PGSC0003DMT400043117	Glyma.02G240400.1	0.2422	2.1569	0.112291
																		Medtr4g124660.2	Solyc07g042550.2.1	0.1589	1.333	0.119205		GSVIVT01028043001	AT4G02280.1	0.141	2.2468	0.0627559		PGSC0003DMT400043117	Glyma.14G209900.1	0.2301	2.4267	0.0948201
																		Phvul.003G127500.1	Glyma.13G114000.1	0.0136	0.1857	0.0732364		GSVIVT01028043001	Medtr1g088170.1	0.1118	0.836	0.133732		Solyc02g081300.2.1	DCAR_014142	0.2061	1.6886	0.122054
																		Phvul.003G127500.1	Glyma.17G045800.1	0.0136	0.1857	0.0732364		GSVIVT01028043001	Medtr7g108930.1	0.1158	1.1653	0.0993736		Solyc02g081300.2.1	Glyma.16G217200.1	0.3089	2.7306	0.113125
																		Phvul.003G127500.1	GSVIVT01015018001	0.1507	1.3479	0.111804		GSVIVT01028043001	Phvul.001G209600.1	0.1067	1.1144	0.0957466		Solyc02g081300.2.1	Phvul.006G087300.1	0.2777	1.9783	0.140373
																		Phvul.003G127500.1	Solyc07g042520.2.1	0.273	1.7109	0.159565		GSVIVT01028043001	Glyma.03G216300.1	0.1215	1.4005	0.0867547		Solyc02g081300.2.1	Phvul.008G241300.1	0.1892	2.185	0.0865904
																		Phvul.003G127500.1	DCAR_024777	0.1753	1.9999	0.0876544		GSVIVT01028043001	Glyma.19G212800.1	0.0982	1.3864	0.0708309		Solyc02g081300.2.1	Glyma.02G240400.1	0.2367	2.9777	0.0794909
																		Phvul.003G127500.1	DCAR_028527	0.1787	1.2771	0.139926		AT4G02280.1	Carubv10000249m	0.029	0.33	0.0878788		DCAR_014142	GSVIVT01029388001	0.2241	2.0263	0.110596
																		Phvul.003G127500.1	DCAR_024776	0.192	1.3652	0.140639		AT4G02280.1	Brara.I00137.1	0.0326	0.4175	0.0780838		DCAR_014142	GSVIVT01035210001	0.1904	1.6928	0.112476
																		Phvul.003G127500.1	PGSC0003DMT400035260	0.1647	1.6613	0.0991392		AT4G02280.1	Medtr1g088170.1	0.1486	2.2957	0.0647297		DCAR_014142	Glyma.16G217200.1	0.2789	2.514	0.110939
																		Phvul.003G127500.1	Solyc07g042550.2.1	0.1695	1.6546	0.102442		Carubv10000249m	Brara.I00137.1	0.029	0.505	0.0574257		DCAR_014142	Phvul.006G087300.1	0.2448	1.8569	0.131833
																		Glyma.13G114000.1	Glyma.17G045800.1	0	0.0692	0		Medtr1g088170.1	Medtr7g108930.1	0.0766	0.5445	0.14068		DCAR_014142	Medtr3g064610.1	0.2355	2.2062	0.106745
																		Glyma.13G114000.1	GSVIVT01015018001	0.1342	1.1843	0.113316		Medtr1g088170.1	Phvul.001G209600.1	0.0726	0.5429	0.133726		DCAR_014142	Medtr5g076830.1	0.2252	1.8559	0.121343
																		Glyma.13G114000.1	PGSC0003DMT400035264	0.2672	2.7004	0.0989483		Medtr1g088170.1	Glyma.03G216300.1	0.0847	0.4961	0.170732		DCAR_014142	Phvul.008G241300.1	0.198	2.2383	0.08846
																		Glyma.13G114000.1	Solyc07g042520.2.1	0.2554	1.5239	0.167596		Medtr1g088170.1	Glyma.19G212800.1	0.0645	0.5002	0.128948		DCAR_014142	Glyma.02G240400.1	0.2189	1.9269	0.113602
																		Glyma.13G114000.1	DCAR_028527	0.1712	1.2559	0.136317		Medtr7g108930.1	Phvul.001G209600.1	0.0566	0.4142	0.136649		DCAR_014142	Glyma.14G209900.1	0.2047	1.6054	0.127507
																		Glyma.13G114000.1	DCAR_024776	0.1892	1.4269	0.132595		Medtr7g108930.1	Glyma.03G216300.1	0.0605	0.394	0.153553		GSVIVT01029388001	Glyma.16G217200.1	0.2411	1.4824	0.162642
																		Glyma.13G114000.1	PGSC0003DMT400035260	0.1456	1.5721	0.092615		Medtr7g108930.1	Glyma.19G212800.1	0.0448	0.3971	0.112818		GSVIVT01029388001	Phvul.006G087300.1	0.2874	2.9146	0.098607
																		Glyma.13G114000.1	Solyc07g042550.2.1	0.1597	1.3778	0.115909		Phvul.001G209600.1	Glyma.03G216300.1	0.0527	0.1564	0.336957		GSVIVT01029388001	Medtr5g076830.1	0.2134	1.3397	0.159289
																		Glyma.17G045800.1	GSVIVT01015018001	0.1342	1.2514	0.10724		Phvul.001G209600.1	Glyma.19G212800.1	0.0449	0.2026	0.221619		GSVIVT01029388001	Phvul.008G241300.1	0.2021	1.6099	0.125536
																		Glyma.17G045800.1	PGSC0003DMT400035264	0.2672	2.7004	0.0989483		Glyma.03G216300.1	Glyma.19G212800.1	0.0221	0.0878	0.251708		GSVIVT01029388001	Glyma.02G240400.1	0.2253	1.8604	0.121103
																		Glyma.17G045800.1	Solyc07g042520.2.1	0.2554	1.6346	0.156246								GSVIVT01029388001	Glyma.14G209900.1	0.2218	1.3537	0.163847
																		Glyma.17G045800.1	DCAR_024777	0.1678	2.4439	0.0686607				Average Ka/Ks:		0.129694		GSVIVT01035210001	Glyma.16G217200.1	0.2194	2.2964	0.0955408
																		Glyma.17G045800.1	DCAR_028527	0.1712	1.1886	0.144035								GSVIVT01035210001	Phvul.006G087300.1	0.2596	1.1437	0.226983
																		Glyma.17G045800.1	DCAR_024776	0.1892	1.4269	0.132595								GSVIVT01035210001	Medtr3g064610.1	0.2188	1.1333	0.193065
																		Glyma.17G045800.1	PGSC0003DMT400035260	0.1456	1.4712	0.0989668								GSVIVT01035210001	Medtr5g076830.1	0.2187	0.8129	0.269037
																		Glyma.17G045800.1	Solyc07g042550.2.1	0.1597	1.2273	0.130123								GSVIVT01035210001	Phvul.008G241300.1	0.1574	1.0551	0.14918
																		GSVIVT01015018001	PGSC0003DMT400035264	0.2403	1.7411	0.138016								GSVIVT01035210001	Glyma.02G240400.1	0.1734	1.3078	0.132589
																		GSVIVT01015018001	Solyc07g042520.2.1	0.2376	1.6824	0.141227								GSVIVT01035210001	Glyma.14G209900.1	0.1731	1.2221	0.141641
																		GSVIVT01015018001	DCAR_024777	0.1419	1.059	0.133994								Glyma.16G217200.1	Phvul.006G087300.1	0.3003	2.2173	0.135435
																		GSVIVT01015018001	DCAR_028527	0.1584	0.9078	0.174488								Glyma.16G217200.1	Medtr5g076830.1	0.2803	1.1671	0.240168
																		GSVIVT01015018001	DCAR_024776	0.1746	1.134	0.153968								Glyma.16G217200.1	Phvul.008G241300.1	0.2606	2.0168	0.129215
																		GSVIVT01015018001	PGSC0003DMT400035260	0.1059	1.6647	0.0636151								Glyma.16G217200.1	Glyma.02G240400.1	0.2735	1.4147	0.193327
																		GSVIVT01015018001	Solyc07g042550.2.1	0.1193	1.284	0.0929128								Glyma.16G217200.1	Glyma.14G209900.1	0.2568	1.1285	0.227559
																		GSVIVT01015018001	PGSC0003DMT400007506	0.1254	1.9057	0.0658026								Phvul.006G087300.1	Medtr3g064610.1	0.1391	0.6533	0.212919
																		GSVIVT01015018001	Solyc12g009300.1.1	0.132	2.2903	0.0576344								Phvul.006G087300.1	Medtr5g076830.1	0.1542	0.7399	0.208407
																		PGSC0003DMT400035264	Solyc07g042520.2.1	0.0076	0.1352	0.056213								Phvul.006G087300.1	Phvul.008G241300.1	0.1578	0.5107	0.308988
																		PGSC0003DMT400035264	DCAR_024777	0.3046	2.2903	0.132996								Phvul.006G087300.1	Glyma.02G240400.1	0.1827	0.5105	0.357884
																		PGSC0003DMT400035264	DCAR_028527	0.2951	2.3038	0.128093								Phvul.006G087300.1	Glyma.14G209900.1	0.1737	0.5815	0.29871
																		PGSC0003DMT400035264	Solyc07g042550.2.1	0.2604	1.4422	0.180557								Medtr3g064610.1	Medtr5g076830.1	0.1333	0.5959	0.223695
																		Solyc07g042520.2.1	DCAR_028527	0.2921	1.6684	0.175078								Medtr3g064610.1	Phvul.008G241300.1	0.1368	0.6232	0.219512
																		Solyc07g042520.2.1	DCAR_024776	0.3239	2.6224	0.123513								Medtr3g064610.1	Glyma.02G240400.1	0.1338	0.596	0.224497
																		Solyc07g042520.2.1	Solyc07g042550.2.1	0.2658	1.4471	0.183678								Medtr3g064610.1	Glyma.14G209900.1	0.1349	0.5298	0.254624
																		DCAR_024777	DCAR_028527	0.0433	0.6377	0.0679003								Medtr5g076830.1	Phvul.008G241300.1	0.1097	0.4956	0.221348
																		DCAR_024777	DCAR_024776	0.0613	0.7519	0.0815268								Medtr5g076830.1	Glyma.02G240400.1	0.1242	0.4011	0.309648
																		DCAR_024777	PGSC0003DMT400035260	0.1557	2.3768	0.0655082								Medtr5g076830.1	Glyma.14G209900.1	0.1116	0.3751	0.297521
																		DCAR_024777	Solyc07g042550.2.1	0.1604	2.3578	0.0680295								Phvul.008G241300.1	Glyma.02G240400.1	0.0518	0.3227	0.160521
																		DCAR_028527	DCAR_024776	0.0658	0.5981	0.110015								Phvul.008G241300.1	Glyma.14G209900.1	0.0342	0.3291	0.10392
																		DCAR_028527	PGSC0003DMT400035260	0.1645	1.102	0.149274								Glyma.02G240400.1	Glyma.14G209900.1	0.0225	0.1416	0.158898
																		DCAR_028527	Solyc07g042550.2.1	0.1693	1.0439	0.16218
																		DCAR_028527	PGSC0003DMT400007506	0.1585	1.8586	0.0852792										Average Ka/Ks:		0.175022
																		DCAR_028527	Solyc12g009300.1.1	0.1725	1.7425	0.0989957
																		DCAR_024776	PGSC0003DMT400035260	0.184	1.6686	0.110272
																		DCAR_024776	Solyc07g042550.2.1	0.189	1.7979	0.105123
																		PGSC0003DMT400035260	Solyc07g042550.2.1	0.0116	0.1152	0.100694
																		PGSC0003DMT400035260	PGSC0003DMT400007506	0.0655	0.6424	0.101961
																		PGSC0003DMT400035260	Solyc12g009300.1.1	0.0759	0.8103	0.093669
																		Solyc07g042550.2.1	PGSC0003DMT400007506	0.076	0.5648	0.134561
																		Solyc07g042550.2.1	Solyc12g009300.1.1	0.0865	0.7504	0.115272
																		PGSC0003DMT400007506	Solyc12g009300.1.1	0.0152	0.106	0.143396
																				Average Ka/Ks:		0.108126

## Sheet: GT-B
SUS I - Monocots						SUS II - Monocots						SUS III - Monocots						SUS I - Dicots						SUS II - Dicots						SUS III - Dicots
SUS I gene pairs		Ka	Ks	Ka/Ks		SUS II gene pairs		Ka	Ks	Ka/Ks		SUS III gene pairs		Ka	Ks	Ka/Ks		SUS I gene pairs		Ka	Ks	Ka/Ks		SUS II gene pairs		Ka	Ks	Ka/Ks		SUS III gene pairs		Ka	Ks	Ka/Ks
Seita.4G041500.1	Sobic.010G072300.1	0.0091	0.2587	0.0351759		GRMZM2G318780_T02	Sobic.001G378300.1	0.0119	0.2506	0.047486		GRMZM2G060659_T02	Sobic.010G276700.1	0.011	0.1997	0.0550826		AT5G20830.1	Carubv10000208m	0.01	0.3294	0.0303582		AT5G49190.1	Carubv10025867m	0.0157	0.1994	0.0787362		Glyma.09G167000.1	Glyma.11G212700.1	0.1294	2.2355	0.0578841
Seita.4G041500.1	GRMZM2G089713_T01	0.0073	0.6114	0.0119398		GRMZM2G318780_T02	Seita.9G410800.1	0.0165	0.4287	0.0384885		GRMZM2G060659_T02	Seita.4G288800.1	0.0147	0.3638	0.0404068		AT5G20830.1	Brara.C00954.1	0.0178	0.4816	0.0369601		AT5G49190.1	Brara.F03015.1	0.0322	0.3339	0.0964361		Glyma.09G167000.1	Phvul.004G142800.2	0.0315	0.2149	0.14658
Seita.4G041500.1	Bradi1g46670.5	0.0229	0.4842	0.0472945		GRMZM2G318780_T02	LOC_Os03g22120.1	0.0312	0.8722	0.0357716		GRMZM2G060659_T02	LOC_Os04g17650.1	0.032	0.6019	0.053165		AT5G20830.1	Brara.J01546.1	0.0188	0.4005	0.0469413		AT5G49190.1	GSVIVT01035106001	0.0899	1.2973	0.0692978		Glyma.09G167000.1	Carubv10019738m	0.1478	1.9807	0.0746201
Seita.4G041500.1	LOC_Os06g09450.2	0.0303	0.4803	0.0630856		GRMZM2G318780_T02	Bradi1g62957.1	0.0324	0.8952	0.036193		GRMZM2G060659_T02	LOC_Os04g24430.1	0.0329	0.6035	0.0545153		AT5G20830.1	AT3G43190.1	0.0429	0.7823	0.0548383		AT5G49190.1	Glyma.15G151000.1	0.1076	1.9625	0.054828		Glyma.09G167000.1	Solyc03g098290.2.1	0.1301	1.6303	0.0798013
Seita.4G041500.1	Bradi1g20890.1	0.1088	1.1279	0.0964625		Sobic.001G378300.1	Seita.9G410800.1	0.0128	0.2725	0.0469725		GRMZM2G060659_T02	Bradi1g29570.2	0.0311	0.627	0.0496013		AT5G20830.1	Carubv10016702m	0.0369	0.8974	0.0411188		AT5G49190.1	Phvul.009G250800.1	0.1269	2.1183	0.0599065		Glyma.09G167000.1	DCAR_010214	0.1475	1.6537	0.0891939
Seita.4G041500.1	LOC_Os07g42490.1	0.1083	1.1838	0.091485		Sobic.001G378300.1	LOC_Os03g22120.1	0.0267	0.7429	0.0359402		GRMZM2G060659_T02	Bradi3g60687.2	0.0498	1.2924	0.038533		AT5G20830.1	Glyma.09G073600.2	0.0813	1.3231	0.0614466		AT5G49190.1	DCAR_002483	0.1146	1.4957	0.0766196		Glyma.09G167000.1	AT1G73370.1	0.1468	1.8737	0.0783477
Seita.4G041500.1	Bradi1g60320.3	0.1174	1.0947	0.107244		Sobic.001G378300.1	Bradi1g62957.1	0.0357	0.7279	0.0490452		GRMZM2G060659_T02	LOC_Os02g58480.1	0.0594	1.2414	0.0478492		AT5G20830.1	Glyma.15G182600.1	0.0818	1.2942	0.0632051		AT5G49190.1	PGSC0003DMT400017087	0.1326	2.3132	0.0573232		Glyma.09G167000.1	Carubv10006192m	0.1549	2.1635	0.0715969
Seita.4G041500.1	LOC_Os03g28330.4	0.1153	1.0782	0.106937		Seita.9G410800.1	LOC_Os03g22120.1	0.0277	0.6864	0.0403555		GRMZM2G060659_T02	Seita.1G378600.1	0.0651	1.1903	0.0546921		AT5G20830.1	Phvul.009G223800.1	0.0846	1.3684	0.061824		AT5G49190.1	Solyc09g098590.2.1	0.1316	2.7298	0.0482087		Glyma.09G167000.1	PGSC0003DMT400043117	0.1318	1.7912	0.073582
Seita.4G041500.1	Seita.9G371700.1	0.1124	1.1747	0.095684		Seita.9G410800.1	Bradi1g62957.1	0.0305	0.6258	0.0487376		GRMZM2G060659_T02	GRMZM2G045171_T01	0.0892	1.1727	0.0760638		AT5G20830.1	Medtr2g044070.2	0.0836	1.5467	0.0540506		AT5G49190.1	DCAR_002856	0.1235	2.7925	0.0442256		Glyma.09G167000.1	Solyc02g081300.2.1	0.1279	2.2393	0.0571161
Seita.4G041500.1	GRMZM2G152908_T01	0.1093	1.7235	0.0634175		LOC_Os03g22120.1	Bradi1g62957.1	0.03	0.5874	0.0510725		GRMZM2G060659_T02	Sobic.004G357600.1	0.0771	1.2874	0.0598881		AT5G20830.1	Medtr4g124660.2	0.1037	1.3275	0.0781168		AT5G49190.1	GSVIVT01028043001	0.098	1.87	0.0524064		Glyma.09G167000.1	GSVIVT01029388001	0.105	1.3469	0.0779568
Seita.4G041500.1	Sobic.001G344500.2	0.1117	1.1935	0.0935903								Sobic.010G276700.1	Seita.4G288800.1	0.0128	0.2731	0.0468693		AT5G20830.1	Phvul.003G127500.1	0.1021	1.4512	0.0703556		AT5G49190.1	Medtr1g088170.1	0.124	2.9251	0.0423917		Glyma.09G167000.1	GSVIVT01035210001	0.1182	1.9133	0.0617781
Sobic.010G072300.1	GRMZM2G089713_T01	0.0109	0.4629	0.0235472				Average Ka/Ks:		0.0430063		Sobic.010G276700.1	LOC_Os04g17650.1	0.0272	0.6073	0.0447884		AT5G20830.1	Glyma.13G114000.1	0.0949	1.4434	0.0657475		AT5G49190.1	Medtr7g108930.1	0.1044	2.225	0.0469213		Glyma.09G167000.1	Glyma.16G217200.1	0.0113	0.0938	0.120469
Sobic.010G072300.1	Bradi1g46670.5	0.0257	0.5339	0.0481364								Sobic.010G276700.1	LOC_Os04g24430.1	0.0282	0.609	0.0463054		AT5G20830.1	Glyma.17G045800.1	0.0983	1.5298	0.0642568		AT5G49190.1	Phvul.001G209600.1	0.1169	2.8441	0.0411026		Glyma.09G167000.1	Phvul.006G087300.1	0.1483	1.9899	0.0745264
Sobic.010G072300.1	LOC_Os06g09450.2	0.0296	0.4916	0.0602116								Sobic.010G276700.1	Bradi1g29570.2	0.0287	0.6222	0.0461266		AT5G20830.1	GSVIVT01015018001	0.0896	2.8399	0.0315504		AT5G49190.1	Glyma.03G216300.1	0.1149	2.6954	0.0426282		Glyma.09G167000.1	Medtr5g076830.1	0.1277	1.9557	0.0652963
Sobic.010G072300.1	Bradi1g20890.1	0.1083	0.9753	0.111043								Sobic.010G276700.1	Bradi3g60687.2	0.0505	1.2984	0.038894		AT5G20830.1	PGSC0003DMT400035264	0.1141	1.8397	0.062021		AT5G49190.1	Glyma.19G212800.1	0.1171	2.9501	0.0396936		Glyma.09G167000.1	Phvul.008G241300.1	0.1281	2.522	0.050793
Sobic.010G072300.1	LOC_Os07g42490.1	0.1098	1.0222	0.107415								Sobic.010G276700.1	LOC_Os02g58480.1	0.051	1.19	0.0428571		AT5G20830.1	Solyc07g042520.2.1	0.1184	1.6456	0.0719494		Carubv10025867m	Brara.F03015.1	0.0296	0.3514	0.0842345		Glyma.09G167000.1	Glyma.02G240400.1	0.1245	2.7497	0.0452777
Sobic.010G072300.1	Bradi1g60320.3	0.1158	0.9082	0.127505								Sobic.010G276700.1	Seita.1G378600.1	0.0594	1.2179	0.0487725		AT5G20830.1	DCAR_024777	0.1223	2.2478	0.0544088		Carubv10025867m	GSVIVT01035106001	0.0894	1.2822	0.0697239		Glyma.09G167000.1	Glyma.14G209900.1	0.1226	2.2745	0.053902
Sobic.010G072300.1	LOC_Os03g28330.4	0.1131	0.9961	0.113543								Sobic.010G276700.1	GRMZM2G045171_T01	0.085	1.2199	0.0696778		AT5G20830.1	DCAR_028527	0.1206	2.0163	0.0598125		Carubv10025867m	Glyma.15G151000.1	0.1067	1.7223	0.061952		Glyma.11G212700.1	Solyc03g098290.2.1	0.1176	1.9152	0.0614035
Sobic.010G072300.1	Seita.9G371700.1	0.1115	1.0666	0.104538								Sobic.010G276700.1	Sobic.004G357600.1	0.073	1.3252	0.055086		AT5G20830.1	DCAR_024776	0.1384	2.3983	0.0577075		Carubv10025867m	Phvul.009G250800.1	0.1253	1.9336	0.0648014		Glyma.11G212700.1	AT1G73370.1	0.132	2.8762	0.0458939
Sobic.010G072300.1	GRMZM2G152908_T01	0.1132	1.5277	0.0740983								Seita.4G288800.1	LOC_Os04g17650.1	0.0291	0.5835	0.0498715		Carubv10000208m	Brara.C00954.1	0.0241	0.4389	0.05491		Carubv10025867m	DCAR_002483	0.1154	1.4083	0.0819428		Glyma.11G212700.1	Brara.E01375.1	0.1307	2.9602	0.0441524
Sobic.010G072300.1	Sobic.001G344500.2	0.113	1.1506	0.0982096								Seita.4G288800.1	LOC_Os04g24430.1	0.03	0.5851	0.0512733		Carubv10000208m	Brara.J01546.1	0.0245	0.3953	0.0619782		Carubv10025867m	PGSC0003DMT400017087	0.1307	1.8398	0.0710403		Glyma.11G212700.1	PGSC0003DMT400043117	0.1196	1.8647	0.064139
GRMZM2G089713_T01	Bradi1g46670.5	0.0229	0.9018	0.0253937								Seita.4G288800.1	Bradi1g29570.2	0.0277	0.5331	0.0519602		Carubv10000208m	AT3G43190.1	0.0403	0.8221	0.0490208		Carubv10025867m	Solyc09g098590.2.1	0.1318	1.9871	0.0663278		Glyma.11G212700.1	Solyc02g081300.2.1	0.1172	1.9556	0.0599305
GRMZM2G089713_T01	LOC_Os06g09450.2	0.0295	0.8289	0.0355893								Seita.4G288800.1	Bradi3g60687.2	0.0505	1.2764	0.0395644		Carubv10000208m	Carubv10016702m	0.0381	0.8157	0.0467083		Carubv10025867m	DCAR_002856	0.1243	2.2527	0.0551782		Glyma.11G212700.1	DCAR_014142	0.1232	1.6206	0.0760212
GRMZM2G089713_T01	Bradi1g20890.1	0.1031	1.5421	0.0668569								Seita.4G288800.1	LOC_Os02g58480.1	0.0561	1.1954	0.0469299		Carubv10000208m	Glyma.09G073600.2	0.0815	1.0743	0.0758634		Carubv10025867m	GSVIVT01028043001	0.0983	1.5236	0.0645182		Glyma.11G212700.1	GSVIVT01029388001	0.1158	2.2027	0.0525718
GRMZM2G089713_T01	LOC_Os07g42490.1	0.1047	1.4899	0.0702732								Seita.4G288800.1	Seita.1G378600.1	0.0617	1.1467	0.0538066		Carubv10000208m	Glyma.15G182600.1	0.0821	1.1048	0.0743121		Carubv10025867m	Carubv10000249m	0.125	2.4979	0.050042		Glyma.11G212700.1	GSVIVT01035210001	0.0939	1.0881	0.0862972
GRMZM2G089713_T01	Bradi1g60320.3	0.1148	1.3231	0.0867659								Seita.4G288800.1	GRMZM2G045171_T01	0.0873	1.2913	0.0676063		Carubv10000208m	Phvul.009G223800.1	0.0807	1.1336	0.0711891		Carubv10025867m	Medtr1g088170.1	0.1237	2.1921	0.0564299		Glyma.11G212700.1	Glyma.16G217200.1	0.1279	2.2002	0.0581311
GRMZM2G089713_T01	LOC_Os03g28330.4	0.1108	1.2495	0.0886755								Seita.4G288800.1	Sobic.004G357600.1	0.0752	1.3885	0.0541592		Carubv10000208m	Medtr2g044070.2	0.0853	1.4939	0.0570989		Carubv10025867m	Medtr7g108930.1	0.1056	1.87	0.0564706		Glyma.11G212700.1	Phvul.006G087300.1	0.0371	0.2652	0.139894
GRMZM2G089713_T01	Seita.9G371700.1	0.1108	1.0443	0.1061								LOC_Os04g17650.1	LOC_Os04g24430.1	0.0027	0.0062	0.435484		Carubv10000208m	Medtr4g124660.2	0.1029	1.2979	0.0792819		Carubv10025867m	Phvul.001G209600.1	0.1205	2.4606	0.0489718		Glyma.11G212700.1	Medtr3g064610.1	0.0474	0.4727	0.100275
GRMZM2G089713_T01	GRMZM2G152908_T01	0.1088	1.0553	0.103099								LOC_Os04g17650.1	Bradi1g29570.2	0.0291	0.6947	0.0418886		Carubv10000208m	Phvul.003G127500.1	0.1024	1.3763	0.0744024		Carubv10025867m	Glyma.03G216300.1	0.1166	2.274	0.0512753		Glyma.11G212700.1	Medtr5g076830.1	0.0761	0.6015	0.126517
GRMZM2G089713_T01	Sobic.001G344500.2	0.111	0.9588	0.11577								LOC_Os04g17650.1	Bradi3g60687.2	0.0558	1.1866	0.0470251		Carubv10000208m	Glyma.13G114000.1	0.0969	1.3948	0.0694723		Carubv10025867m	Glyma.19G212800.1	0.1211	2.4084	0.0502823		Glyma.11G212700.1	Phvul.008G241300.1	0.068	0.5691	0.119487
Bradi1g46670.5	LOC_Os06g09450.2	0.0238	0.5345	0.0445276								LOC_Os04g17650.1	LOC_Os02g58480.1	0.061	1.2084	0.05048		Carubv10000208m	Glyma.17G045800.1	0.1008	1.4226	0.0708562		Brara.F03015.1	GSVIVT01035106001	0.0979	1.3527	0.0723738		Glyma.11G212700.1	Glyma.02G240400.1	0.0651	0.4952	0.131462
Bradi1g46670.5	Bradi1g20890.1	0.1099	1.6988	0.0646927								LOC_Os04g17650.1	Seita.1G378600.1	0.0647	1.3737	0.0470991		Carubv10000208m	GSVIVT01015018001	0.0941	2.1668	0.0434281		Brara.F03015.1	Glyma.15G151000.1	0.1164	1.8204	0.063942		Glyma.11G212700.1	Glyma.14G209900.1	0.0633	0.5528	0.114508
Bradi1g46670.5	LOC_Os07g42490.1	0.1078	1.4981	0.0719578								LOC_Os04g17650.1	GRMZM2G045171_T01	0.0929	1.4935	0.0622029		Carubv10000208m	PGSC0003DMT400035264	0.1172	1.6656	0.070365		Brara.F03015.1	Phvul.009G250800.1	0.1317	1.9344	0.0680831		Phvul.004G142800.2	Carubv10019738m	0.1521	1.821	0.0835255
Bradi1g46670.5	Bradi1g60320.3	0.1196	1.2364	0.0967324								LOC_Os04g17650.1	Sobic.004G357600.1	0.0808	1.7066	0.0473456		Carubv10000208m	Solyc07g042520.2.1	0.1215	1.6876	0.0719957		Brara.F03015.1	DCAR_002483	0.1173	1.7079	0.0686808		Phvul.004G142800.2	Solyc03g098290.2.1	0.1425	2.1292	0.0669265
Bradi1g46670.5	LOC_Os03g28330.4	0.1174	1.4121	0.0831386								LOC_Os04g24430.1	Bradi1g29570.2	0.03	0.6967	0.0430601		Carubv10000208m	DCAR_024777	0.1168	1.9336	0.0604055		Brara.F03015.1	GSVIVT01028043001	0.0946	2.0743	0.0456057		Phvul.004G142800.2	DCAR_010214	0.1606	1.5295	0.105002
Bradi1g46670.5	Seita.9G371700.1	0.1137	1.2459	0.0912593								LOC_Os04g24430.1	Bradi3g60687.2	0.0568	1.1768	0.0482665		Carubv10000208m	DCAR_028527	0.1182	1.9554	0.060448		Brara.F03015.1	Medtr1g088170.1	0.1263	2.5979	0.0486162		Phvul.004G142800.2	AT1G73370.1	0.1474	2.1174	0.0696137
Bradi1g46670.5	GRMZM2G152908_T01	0.1132	1.7909	0.0632084								LOC_Os04g24430.1	LOC_Os02g58480.1	0.0619	1.2137	0.0510011		Carubv10000208m	DCAR_024776	0.1361	2.8408	0.047909		Brara.F03015.1	Medtr7g108930.1	0.1089	1.9	0.0573158		Phvul.004G142800.2	PGSC0003DMT400043117	0.1516	1.6431	0.0922646
Bradi1g46670.5	Sobic.001G344500.2	0.1131	1.3175	0.0858444								LOC_Os04g24430.1	Seita.1G378600.1	0.0657	1.4004	0.0469152		Carubv10000208m	PGSC0003DMT400035260	0.1094	2.0429	0.0535513		Brara.F03015.1	Phvul.001G209600.1	0.122	2.2717	0.0537043		Phvul.004G142800.2	Solyc02g081300.2.1	0.1481	1.7707	0.0836392
LOC_Os06g09450.2	Bradi1g20890.1	0.1043	1.3467	0.0774486								LOC_Os04g24430.1	GRMZM2G045171_T01	0.0939	1.5251	0.0615697		Carubv10000208m	Solyc07g042550.2.1	0.1095	2.0008	0.0547281		Brara.F03015.1	Glyma.03G216300.1	0.1187	2.0462	0.05801		Phvul.004G142800.2	GSVIVT01029388001	0.1127	1.3049	0.0863668
LOC_Os06g09450.2	LOC_Os07g42490.1	0.109	1.1942	0.0912745								LOC_Os04g24430.1	Sobic.004G357600.1	0.0823	1.7034	0.0483151		Brara.C00954.1	Brara.J01546.1	0.0082	0.3716	0.0220667		Brara.F03015.1	Glyma.19G212800.1	0.1204	2.3649	0.0509112		Phvul.004G142800.2	GSVIVT01035210001	0.1282	2.0379	0.0629079
LOC_Os06g09450.2	Bradi1g60320.3	0.1129	1.065	0.106009								Bradi1g29570.2	Bradi3g60687.2	0.0573	1.038	0.0552023		Brara.C00954.1	AT3G43190.1	0.0413	0.9087	0.0454495		GSVIVT01035106001	Glyma.15G151000.1	0.0838	0.9419	0.0889691		Phvul.004G142800.2	Glyma.16G217200.1	0.0296	0.2137	0.138512
LOC_Os06g09450.2	LOC_Os03g28330.4	0.1073	1.117	0.0960609								Bradi1g29570.2	LOC_Os02g58480.1	0.0596	0.9968	0.0597913		Brara.C00954.1	Carubv10016702m	0.0372	0.9432	0.0394402		GSVIVT01035106001	Phvul.009G250800.1	0.1065	1.0137	0.105061		Phvul.004G142800.2	Phvul.006G087300.1	0.153	2.0762	0.0736923
LOC_Os06g09450.2	Seita.9G371700.1	0.1019	1.1667	0.0873404								Bradi1g29570.2	Seita.1G378600.1	0.0692	1.1734	0.0589739		Brara.C00954.1	Glyma.09G073600.2	0.0809	1.152	0.0702257		GSVIVT01035106001	DCAR_002483	0.0983	1.1149	0.0881693		Phvul.004G142800.2	Medtr5g076830.1	0.1305	2.3762	0.0549196
LOC_Os06g09450.2	GRMZM2G152908_T01	0.1071	1.8738	0.0571566								Bradi1g29570.2	GRMZM2G045171_T01	0.095	1.5269	0.0622176		Brara.C00954.1	Glyma.15G182600.1	0.0794	1.1022	0.0720377		GSVIVT01035106001	PGSC0003DMT400017087	0.114	1.4623	0.0779594		Phvul.004G142800.2	Phvul.008G241300.1	0.1394	2.5968	0.0536815
LOC_Os06g09450.2	Sobic.001G344500.2	0.103	1.235	0.0834008								Bradi1g29570.2	Sobic.004G357600.1	0.0859	1.5824	0.0542846		Brara.C00954.1	Phvul.009G223800.1	0.0824	1.198	0.0687813		GSVIVT01035106001	Solyc09g098590.2.1	0.1135	1.4663	0.0774057		Phvul.004G142800.2	Glyma.02G240400.1	0.1346	2.7194	0.0494962
Bradi1g20890.1	LOC_Os07g42490.1	0.0262	0.48	0.0545833								Bradi3g60687.2	LOC_Os02g58480.1	0.0442	0.5241	0.0843351		Brara.C00954.1	Medtr2g044070.2	0.0841	1.3793	0.060973		GSVIVT01035106001	DCAR_002856	0.1061	1.385	0.0766065		Phvul.004G142800.2	Glyma.14G209900.1	0.1325	2.2697	0.0583778
Bradi1g20890.1	Bradi1g60320.3	0.053	0.6943	0.0763359								Bradi3g60687.2	Seita.1G378600.1	0.0548	0.7244	0.0756488		Brara.C00954.1	Medtr4g124660.2	0.1001	1.406	0.0711949		GSVIVT01035106001	DCAR_002857	0.1238	1.2886	0.0960733		AT5G37180.1	Carubv10019738m	0.1602	2.1664	0.0739476
Bradi1g20890.1	LOC_Os03g28330.4	0.0446	0.8032	0.0555279								Bradi3g60687.2	GRMZM2G045171_T01	0.0755	0.827	0.0912938		Brara.C00954.1	Phvul.003G127500.1	0.096	1.3467	0.0712854		GSVIVT01035106001	GSVIVT01028043001	0.0877	0.8131	0.107859		AT5G37180.1	AT1G73370.1	0.1538	2.9066	0.0529141
Bradi1g20890.1	Seita.9G371700.1	0.0503	0.7721	0.065147								Bradi3g60687.2	Sobic.004G357600.1	0.0652	0.9046	0.0720761		Brara.C00954.1	Glyma.13G114000.1	0.0904	1.4064	0.0642776		GSVIVT01035106001	Medtr1g088170.1	0.0981	1.0956	0.08954		AT5G37180.1	Carubv10006192m	0.0268	0.4185	0.0640382
Bradi1g20890.1	GRMZM2G152908_T01	0.0503	0.9435	0.0533121								LOC_Os02g58480.1	Seita.1G378600.1	0.0501	0.7	0.0715714		Brara.C00954.1	Glyma.17G045800.1	0.0962	1.3755	0.0699382		GSVIVT01035106001	Medtr7g108930.1	0.0875	1.1392	0.0768083		AT5G37180.1	Brara.E01375.1	0.0287	0.3991	0.0719118
Bradi1g20890.1	Sobic.001G344500.2	0.0512	0.7793	0.0657								LOC_Os02g58480.1	GRMZM2G045171_T01	0.0727	0.7722	0.0941466		Brara.C00954.1	GSVIVT01015018001	0.0889	1.679	0.0529482		GSVIVT01035106001	Phvul.001G209600.1	0.0972	1.2854	0.0756185		AT5G37180.1	GSVIVT01035210001	0.1253	2.8352	0.0441944
LOC_Os07g42490.1	Bradi1g60320.3	0.0406	0.6327	0.0641694								LOC_Os02g58480.1	Sobic.004G357600.1	0.0614	0.8343	0.0735946		Brara.C00954.1	PGSC0003DMT400035264	0.1114	1.7193	0.0647938		GSVIVT01035106001	Glyma.03G216300.1	0.0894	1.1742	0.0761369		AT5G37180.1	Phvul.006G087300.1	0.1389	2.6536	0.052344
LOC_Os07g42490.1	LOC_Os03g28330.4	0.0386	0.6294	0.0613282								Seita.1G378600.1	GRMZM2G045171_T01	0.0559	0.3277	0.170583		Brara.C00954.1	Solyc07g042520.2.1	0.1135	1.6013	0.0708799		GSVIVT01035106001	Glyma.19G212800.1	0.0935	1.1905	0.0785384		AT5G37180.1	Medtr3g064610.1	0.1378	2.6347	0.052302
LOC_Os07g42490.1	Seita.9G371700.1	0.0452	0.6617	0.0683089								Seita.1G378600.1	Sobic.004G357600.1	0.0457	0.343	0.133236		Brara.C00954.1	PGSC0003DMT400035260	0.1092	2.0234	0.0539686		Glyma.15G151000.1	Phvul.009G250800.1	0.0525	0.2327	0.225612		Carubv10019738m	AT1G73370.1	0.0123	0.2066	0.0595353
LOC_Os07g42490.1	GRMZM2G152908_T01	0.0446	0.8198	0.0544035								GRMZM2G045171_T01	Sobic.004G357600.1	0.0207	0.1689	0.122558		Brara.C00954.1	Solyc07g042550.2.1	0.1081	2.0341	0.0531439		Glyma.15G151000.1	DCAR_002483	0.1197	1.5924	0.0751696		Carubv10019738m	Carubv10006192m	0.1653	2.5984	0.0636161
LOC_Os07g42490.1	Sobic.001G344500.2	0.0479	0.6681	0.0716959														Brara.J01546.1	AT3G43190.1	0.0399	0.9076	0.0439621		Glyma.15G151000.1	PGSC0003DMT400017087	0.139	2.0255	0.068625		Carubv10019738m	Brara.E01375.1	0.1563	2.2635	0.0690524
Bradi1g60320.3	LOC_Os03g28330.4	0.0221	0.4013	0.055071										Average Ka/Ks:		0.0671729		Brara.J01546.1	Carubv10016702m	0.0361	0.928	0.0389009		Glyma.15G151000.1	Solyc09g098590.2.1	0.139	2.0566	0.0675873		Carubv10019738m	PGSC0003DMT400043117	0.1349	2.4006	0.0561943
Bradi1g60320.3	Seita.9G371700.1	0.0361	0.4695	0.0768903														Brara.J01546.1	Glyma.09G073600.2	0.0833	1.1372	0.0732501		Glyma.15G151000.1	DCAR_002856	0.1316	1.8415	0.0714635		Carubv10019738m	Glyma.16G217200.1	0.1454	1.949	0.0746024
Bradi1g60320.3	GRMZM2G152908_T01	0.0346	0.7911	0.0437366														Brara.J01546.1	Glyma.15G182600.1	0.0818	1.1421	0.0716224		Glyma.15G151000.1	DCAR_002857	0.142	1.7038	0.0833431		Carubv10019738m	Medtr3g064610.1	0.1374	2.5999	0.0528482
Bradi1g60320.3	Sobic.001G344500.2	0.0369	0.5334	0.0691789														Brara.J01546.1	Phvul.009G223800.1	0.0849	1.1972	0.0709155		Glyma.15G151000.1	GSVIVT01028043001	0.0974	1.3854	0.0703046		Solyc03g098290.2.1	DCAR_010214	0.1311	1.8871	0.0694717
LOC_Os03g28330.4	Seita.9G371700.1	0.028	0.424	0.0660377														Brara.J01546.1	Medtr2g044070.2	0.0866	1.3233	0.0654425		Glyma.15G151000.1	Medtr1g088170.1	0.128	1.8318	0.0698766		Solyc03g098290.2.1	AT1G73370.1	0.1403	2.7146	0.0516835
LOC_Os03g28330.4	GRMZM2G152908_T01	0.0298	0.6995	0.0426019														Brara.J01546.1	Medtr4g124660.2	0.1026	1.2784	0.0802566		Glyma.15G151000.1	Medtr7g108930.1	0.1155	2.0283	0.0569442		Solyc03g098290.2.1	PGSC0003DMT400043117	0.1115	2.5376	0.0439392
LOC_Os03g28330.4	Sobic.001G344500.2	0.0297	0.5204	0.0570715														Brara.J01546.1	Phvul.003G127500.1	0.099	1.337	0.0740464		Glyma.15G151000.1	Phvul.001G209600.1	0.1247	2.0805	0.0599375		Solyc03g098290.2.1	Solyc02g081300.2.1	0.1129	2.3487	0.0480691
Seita.9G371700.1	GRMZM2G152908_T01	0.0068	0.4168	0.0163148														Brara.J01546.1	Glyma.13G114000.1	0.0929	1.3304	0.0698286		Glyma.15G151000.1	Glyma.03G216300.1	0.1221	2.045	0.0597066		Solyc03g098290.2.1	DCAR_014142	0.1213	2.7173	0.0446399
Seita.9G371700.1	Sobic.001G344500.2	0.0073	0.278	0.026259														Brara.J01546.1	Glyma.17G045800.1	0.0982	1.4661	0.0669804		Glyma.15G151000.1	Glyma.19G212800.1	0.1277	1.9081	0.0669252		Solyc03g098290.2.1	GSVIVT01029388001	0.118	2.0921	0.0564027
GRMZM2G152908_T01	Sobic.001G344500.2	0.0046	0.2888	0.015928														Brara.J01546.1	GSVIVT01015018001	0.089	1.8495	0.0481211		Phvul.009G250800.1	DCAR_002483	0.1428	1.5933	0.0896253		Solyc03g098290.2.1	GSVIVT01035210001	0.1077	1.7237	0.0624819
																		Brara.J01546.1	PGSC0003DMT400035264	0.112	1.4828	0.0755328		Phvul.009G250800.1	PGSC0003DMT400017087	0.1598	2.4275	0.065829		Solyc03g098290.2.1	Glyma.16G217200.1	0.1325	1.7208	0.0769991
		Average Ka/Ks:		0.0717991														Brara.J01546.1	Solyc07g042520.2.1	0.1141	1.5233	0.0749032		Phvul.009G250800.1	Solyc09g098590.2.1	0.1593	2.3611	0.0674686		Solyc03g098290.2.1	Phvul.006G087300.1	0.1329	2.3121	0.0574802
																		Brara.J01546.1	DCAR_024777	0.1227	2.6231	0.0467767		Phvul.009G250800.1	DCAR_002856	0.1513	2.8948	0.0522661		Solyc03g098290.2.1	Medtr3g064610.1	0.122	1.485	0.0821549
																		Brara.J01546.1	DCAR_028527	0.1223	2.0874	0.0585896		Phvul.009G250800.1	DCAR_002857	0.1629	1.7488	0.0931496		Solyc03g098290.2.1	Medtr5g076830.1	0.128	2.7079	0.0472691
																		Brara.J01546.1	DCAR_024776	0.1375	2.6655	0.0515851		Phvul.009G250800.1	GSVIVT01028043001	0.1192	1.4619	0.0815377		Solyc03g098290.2.1	Phvul.008G241300.1	0.1202	2.5357	0.0474031
																		Brara.J01546.1	PGSC0003DMT400035260	0.1128	2.7276	0.041355		Phvul.009G250800.1	Medtr1g088170.1	0.145	1.8208	0.0796353		Solyc03g098290.2.1	Glyma.14G209900.1	0.1181	2.7389	0.0431195
																		Brara.J01546.1	Solyc07g042550.2.1	0.1117	2.5465	0.0438641		Phvul.009G250800.1	Medtr7g108930.1	0.1316	1.9108	0.0688717		DCAR_010214	PGSC0003DMT400043117	0.1502	1.7638	0.085157
																		AT3G43190.1	Carubv10016702m	0.0183	0.3481	0.0525711		Phvul.009G250800.1	Phvul.001G209600.1	0.1461	1.8525	0.0788664		DCAR_010214	Solyc02g081300.2.1	0.1456	1.8755	0.0776326
																		AT3G43190.1	Glyma.09G073600.2	0.0836	1.3956	0.0599026		Phvul.009G250800.1	Glyma.03G216300.1	0.14	1.7556	0.0797448		DCAR_010214	GSVIVT01029388001	0.1186	1.6303	0.0727473
																		AT3G43190.1	Glyma.15G182600.1	0.0823	1.4606	0.0563467		Phvul.009G250800.1	Glyma.19G212800.1	0.1457	1.7197	0.0847241		DCAR_010214	GSVIVT01035210001	0.1287	1.9573	0.0657538
																		AT3G43190.1	Phvul.009G223800.1	0.0886	1.4739	0.0601126		DCAR_002483	PGSC0003DMT400017087	0.1467	2.1573	0.0680017		DCAR_010214	Glyma.16G217200.1	0.1519	1.5788	0.0962123
																		AT3G43190.1	Medtr2g044070.2	0.0868	1.5956	0.0543996		DCAR_002483	Solyc09g098590.2.1	0.1472	2.2337	0.0658996		AT1G73370.1	Brara.E01375.1	0.1531	2.6192	0.058453
																		AT3G43190.1	Medtr4g124660.2	0.1047	1.7529	0.0597296		DCAR_002483	DCAR_002856	0.1472	1.701	0.0865373		AT1G73370.1	Glyma.16G217200.1	0.1442	1.853	0.0778198
																		AT3G43190.1	Phvul.003G127500.1	0.1019	1.7413	0.0585195		DCAR_002483	DCAR_002857	0.1397	1.9729	0.0708095		AT1G73370.1	Medtr5g076830.1	0.1197	2.4666	0.0485283
																		AT3G43190.1	Glyma.13G114000.1	0.0949	2.0174	0.0470407		DCAR_002483	GSVIVT01028043001	0.1106	1.3716	0.0806358		Carubv10006192m	Brara.E01375.1	0.0267	0.5288	0.0504917
																		AT3G43190.1	Glyma.17G045800.1	0.0987	2.0843	0.047354		DCAR_002483	Brara.I00137.1	0.1257	2.7297	0.046049		Carubv10006192m	Glyma.16G217200.1	0.15	2.81	0.0533808
																		AT3G43190.1	PGSC0003DMT400035264	0.1236	2.4925	0.0495888		DCAR_002483	Medtr1g088170.1	0.1272	1.9118	0.0665342		Carubv10006192m	Phvul.008G241300.1	0.1383	2.9202	0.0473598
																		AT3G43190.1	Solyc07g042520.2.1	0.1258	2.043	0.0615761		DCAR_002483	Phvul.001G209600.1	0.1223	2.2172	0.0551597		Carubv10006192m	Glyma.14G209900.1	0.1341	2.7285	0.0491479
																		Carubv10016702m	Glyma.09G073600.2	0.0864	1.2256	0.0704961		DCAR_002483	Glyma.03G216300.1	0.1176	2.2248	0.0528587		Brara.E01375.1	Glyma.16G217200.1	0.1432	2.6919	0.0531966
																		Carubv10016702m	Glyma.15G182600.1	0.0849	1.2969	0.0654638		DCAR_002483	Glyma.19G212800.1	0.1223	2.2695	0.0538885		Brara.E01375.1	Phvul.006G087300.1	0.1354	2.8173	0.0480602
																		Carubv10016702m	Phvul.009G223800.1	0.09	1.2765	0.0705053		PGSC0003DMT400017087	Solyc09g098590.2.1	0.0047	0.0454	0.103524		Brara.E01375.1	Phvul.008G241300.1	0.1287	2.3527	0.0547031
																		Carubv10016702m	Medtr2g044070.2	0.0901	1.6426	0.0548521		PGSC0003DMT400017087	DCAR_002856	0.0875	1.221	0.0716626		Brara.E01375.1	Glyma.02G240400.1	0.129	2.5672	0.0502493
																		Carubv10016702m	Medtr4g124660.2	0.1062	1.4358	0.0739657		PGSC0003DMT400017087	DCAR_002857	0.1169	1.3762	0.084944		Brara.E01375.1	Glyma.14G209900.1	0.1256	2.5793	0.0486954
																		Carubv10016702m	Phvul.003G127500.1	0.1036	1.5097	0.0686229		PGSC0003DMT400017087	GSVIVT01028043001	0.087	1.24	0.0701613		PGSC0003DMT400043117	Solyc02g081300.2.1	0.0076	0.081	0.0938272
																		Carubv10016702m	Glyma.13G114000.1	0.0965	1.9106	0.0505077		PGSC0003DMT400017087	Medtr1g088170.1	0.1147	1.837	0.0624388		PGSC0003DMT400043117	DCAR_014142	0.1015	1.6055	0.0632202
																		Carubv10016702m	Glyma.17G045800.1	0.0988	1.9475	0.0507317		PGSC0003DMT400017087	Medtr7g108930.1	0.0947	2.5907	0.0365538		PGSC0003DMT400043117	GSVIVT01029388001	0.106	1.779	0.059584
																		Carubv10016702m	GSVIVT01015018001	0.0902	1.9588	0.0460486		PGSC0003DMT400017087	Phvul.001G209600.1	0.1053	2.1781	0.0483449		PGSC0003DMT400043117	GSVIVT01035210001	0.1039	1.0802	0.0961859
																		Carubv10016702m	PGSC0003DMT400035264	0.1234	1.6897	0.0730307		PGSC0003DMT400017087	Glyma.03G216300.1	0.103	2.0283	0.0507814		PGSC0003DMT400043117	Glyma.16G217200.1	0.1353	1.4581	0.092792
																		Carubv10016702m	Solyc07g042520.2.1	0.1256	1.7433	0.0720473		PGSC0003DMT400017087	Glyma.19G212800.1	0.1095	2.1228	0.0515828		PGSC0003DMT400043117	Phvul.006G087300.1	0.139	2.1387	0.0649928
																		Carubv10016702m	DCAR_024777	0.1115	1.9641	0.056769		Solyc09g098590.2.1	DCAR_002856	0.0902	1.2583	0.071684		PGSC0003DMT400043117	Medtr3g064610.1	0.1224	2.1163	0.0578368
																		Carubv10016702m	DCAR_028527	0.1158	2.0018	0.0578479		Solyc09g098590.2.1	DCAR_002857	0.1174	1.4018	0.0837495		PGSC0003DMT400043117	Medtr5g076830.1	0.1192	2.3787	0.0501114
																		Carubv10016702m	DCAR_024776	0.1317	2.4246	0.0543182		Solyc09g098590.2.1	GSVIVT01028043001	0.087	1.219	0.07137		PGSC0003DMT400043117	Phvul.008G241300.1	0.1138	2.6783	0.0424896
																		Glyma.09G073600.2	Glyma.15G182600.1	0.0027	0.1184	0.0228041		Solyc09g098590.2.1	Medtr1g088170.1	0.1153	1.8426	0.0625746		PGSC0003DMT400043117	Glyma.02G240400.1	0.1164	2.517	0.0462455
																		Glyma.09G073600.2	Phvul.009G223800.1	0.0183	0.2335	0.0783726		Solyc09g098590.2.1	Medtr7g108930.1	0.0948	2.5554	0.0370979		Solyc02g081300.2.1	DCAR_014142	0.0997	1.6535	0.0602963
																		Glyma.09G073600.2	Medtr2g044070.2	0.0323	0.6169	0.0523586		Solyc09g098590.2.1	Phvul.001G209600.1	0.1054	2.2787	0.0462544		Solyc02g081300.2.1	GSVIVT01029388001	0.102	1.9194	0.0531416
																		Glyma.09G073600.2	Medtr4g124660.2	0.0495	0.6621	0.0747621		Solyc09g098590.2.1	Glyma.03G216300.1	0.1031	1.9672	0.0524095		Solyc02g081300.2.1	GSVIVT01035210001	0.1007	1.1975	0.0840919
																		Glyma.09G073600.2	Phvul.003G127500.1	0.0536	0.5681	0.0943496		Solyc09g098590.2.1	Glyma.19G212800.1	0.1096	2.0066	0.0546198		Solyc02g081300.2.1	Glyma.16G217200.1	0.1319	1.6962	0.0777621
																		Glyma.09G073600.2	Glyma.13G114000.1	0.0483	0.6168	0.0783074		DCAR_002856	DCAR_002857	0.0816	0.886	0.0920993		Solyc02g081300.2.1	Phvul.006G087300.1	0.1364	2.1012	0.0649153
																		Glyma.09G073600.2	Glyma.17G045800.1	0.0551	0.5837	0.0943978		DCAR_002856	GSVIVT01028043001	0.0823	0.9632	0.0854444		Solyc02g081300.2.1	Medtr3g064610.1	0.1202	2.6555	0.0452645
																		Glyma.09G073600.2	GSVIVT01015018001	0.083	1.4338	0.0578881		DCAR_002856	Medtr1g088170.1	0.1028	1.6731	0.0614428		Solyc02g081300.2.1	Medtr5g076830.1	0.1142	2.8518	0.0400449
																		Glyma.09G073600.2	PGSC0003DMT400035264	0.1076	1.2684	0.0848313		DCAR_002856	Medtr7g108930.1	0.0831	1.4708	0.0564999		Solyc02g081300.2.1	Phvul.008G241300.1	0.1089	2.4412	0.0446092
																		Glyma.09G073600.2	Solyc07g042520.2.1	0.1087	1.495	0.072709		DCAR_002856	Phvul.001G209600.1	0.084	1.3382	0.0627709		Solyc02g081300.2.1	Glyma.02G240400.1	0.112	2.5225	0.0444004
																		Glyma.09G073600.2	DCAR_024777	0.0994	1.5619	0.0636404		DCAR_002856	Glyma.03G216300.1	0.0874	1.3505	0.0647168		DCAR_014142	GSVIVT01035210001	0.1008	1.3672	0.0737273
																		Glyma.09G073600.2	DCAR_028527	0.1067	1.5575	0.0685072		DCAR_002856	Glyma.19G212800.1	0.0933	1.251	0.0745803		DCAR_014142	Glyma.16G217200.1	0.1397	2.9405	0.0475089
																		Glyma.09G073600.2	DCAR_024776	0.1148	1.7366	0.0661062		DCAR_002857	GSVIVT01028043001	0.0993	1.0833	0.0916644		DCAR_014142	Phvul.006G087300.1	0.1421	2.0314	0.0699518
																		Glyma.09G073600.2	PGSC0003DMT400035260	0.1027	1.4541	0.0706279		DCAR_002857	Medtr1g088170.1	0.1133	1.6309	0.0694708		DCAR_014142	Medtr3g064610.1	0.1176	1.8853	0.0623773
																		Glyma.09G073600.2	Solyc07g042550.2.1	0.1006	1.3775	0.0730309		DCAR_002857	Medtr7g108930.1	0.1055	1.6479	0.0640209		DCAR_014142	Medtr5g076830.1	0.1171	1.8352	0.0638078
																		Glyma.09G073600.2	PGSC0003DMT400007506	0.1013	1.8808	0.0538601		DCAR_002857	Phvul.001G209600.1	0.1086	1.4608	0.0743428		DCAR_014142	Phvul.008G241300.1	0.119	2.2468	0.0529642
																		Glyma.09G073600.2	Solyc12g009300.1.1	0.0993	1.9406	0.0511697		DCAR_002857	Glyma.03G216300.1	0.1041	1.3012	0.0800031		DCAR_014142	Glyma.02G240400.1	0.1231	2.394	0.0514202
																		Glyma.15G182600.1	Phvul.009G223800.1	0.0183	0.2375	0.0770526		DCAR_002857	Glyma.19G212800.1	0.1145	1.3848	0.0826834		DCAR_014142	Glyma.14G209900.1	0.1196	2.3405	0.0511002
																		Glyma.15G182600.1	Medtr2g044070.2	0.0309	0.6626	0.0466345		GSVIVT01028043001	Medtr1g088170.1	0.0873	1.0107	0.0863758		GSVIVT01029388001	GSVIVT01035210001	0.0786	1.5886	0.0494775
																		Glyma.15G182600.1	Medtr4g124660.2	0.0461	0.6432	0.0716729		GSVIVT01028043001	Medtr7g108930.1	0.0729	1.1266	0.064708		GSVIVT01029388001	Glyma.16G217200.1	0.1014	1.3579	0.0746741
																		Glyma.15G182600.1	Phvul.003G127500.1	0.0507	0.5357	0.0946425		GSVIVT01028043001	Phvul.001G209600.1	0.0826	1.1143	0.0741273		GSVIVT01029388001	Phvul.006G087300.1	0.1295	2.133	0.0607126
																		Glyma.15G182600.1	Glyma.13G114000.1	0.0454	0.6024	0.0753652		GSVIVT01028043001	Glyma.03G216300.1	0.0804	1.034	0.0777563		GSVIVT01029388001	Medtr3g064610.1	0.1028	2.6039	0.0394792
																		Glyma.15G182600.1	Glyma.17G045800.1	0.0521	0.5506	0.094624		GSVIVT01028043001	Glyma.19G212800.1	0.0842	0.9428	0.0893084		GSVIVT01029388001	Phvul.008G241300.1	0.1032	2.5082	0.041145
																		Glyma.15G182600.1	GSVIVT01015018001	0.0815	1.308	0.0623089		AT4G02280.1	Carubv10000249m	0.0181	0.2984	0.0606568		GSVIVT01029388001	Glyma.02G240400.1	0.0997	2.281	0.0437089
																		Glyma.15G182600.1	PGSC0003DMT400035264	0.1064	1.3396	0.0794267		AT4G02280.1	Brara.I00137.1	0.0293	0.6131	0.0477899		GSVIVT01029388001	Glyma.14G209900.1	0.0913	2.7231	0.033528
																		Glyma.15G182600.1	Solyc07g042520.2.1	0.1074	1.5198	0.0706672		Carubv10000249m	Brara.I00137.1	0.0338	0.7045	0.0479773		GSVIVT01035210001	Glyma.16G217200.1	0.1156	1.6825	0.0687073
																		Glyma.15G182600.1	DCAR_024777	0.0989	1.5459	0.0639757		Medtr1g088170.1	Medtr7g108930.1	0.0551	0.5526	0.0997105		GSVIVT01035210001	Phvul.006G087300.1	0.111	1.1813	0.0939643
																		Glyma.15G182600.1	DCAR_028527	0.1062	1.73	0.0613873		Medtr1g088170.1	Phvul.001G209600.1	0.0614	0.5558	0.110471		GSVIVT01035210001	Medtr3g064610.1	0.088	1.3168	0.0668287
																		Glyma.15G182600.1	DCAR_024776	0.1143	1.9621	0.0582539		Medtr1g088170.1	Glyma.03G216300.1	0.0521	0.5091	0.102337		GSVIVT01035210001	Medtr5g076830.1	0.0932	1.4031	0.0664243
																		Glyma.15G182600.1	PGSC0003DMT400035260	0.1011	1.4196	0.0712172		Medtr1g088170.1	Glyma.19G212800.1	0.0554	0.4895	0.113177		GSVIVT01035210001	Phvul.008G241300.1	0.088	1.3299	0.0661704
																		Glyma.15G182600.1	Solyc07g042550.2.1	0.099	1.3463	0.0735349		Medtr7g108930.1	Phvul.001G209600.1	0.0446	0.4518	0.0987162		GSVIVT01035210001	Glyma.02G240400.1	0.0914	1.2514	0.0730382
																		Glyma.15G182600.1	PGSC0003DMT400007506	0.0998	2.2214	0.0449266		Medtr7g108930.1	Glyma.03G216300.1	0.0366	0.3128	0.117008		GSVIVT01035210001	Glyma.14G209900.1	0.0873	1.2335	0.0707742
																		Glyma.15G182600.1	Solyc12g009300.1.1	0.0978	1.9539	0.0500537		Medtr7g108930.1	Glyma.19G212800.1	0.0436	0.332	0.131325		Glyma.16G217200.1	Phvul.006G087300.1	0.1466	1.9727	0.0743144
																		Phvul.009G223800.1	Medtr2g044070.2	0.0364	0.6135	0.0593317		Phvul.001G209600.1	Glyma.03G216300.1	0.0283	0.2196	0.128871		Glyma.16G217200.1	Medtr3g064610.1	0.1262	2.9387	0.0429442
																		Phvul.009G223800.1	Medtr4g124660.2	0.05	0.6007	0.0832362		Phvul.001G209600.1	Glyma.19G212800.1	0.0312	0.2153	0.144914		Glyma.16G217200.1	Medtr5g076830.1	0.127	1.7552	0.0723564
																		Phvul.009G223800.1	Phvul.003G127500.1	0.0585	0.5997	0.0975488		Glyma.03G216300.1	Glyma.19G212800.1	0.0142	0.0626	0.226837		Glyma.16G217200.1	Phvul.008G241300.1	0.1313	2.3737	0.0553145
																		Phvul.009G223800.1	Glyma.13G114000.1	0.0507	0.6396	0.0792683								Glyma.16G217200.1	Glyma.02G240400.1	0.1276	2.6589	0.0479898
																		Phvul.009G223800.1	Glyma.17G045800.1	0.0556	0.6621	0.0839752				Average Ka/Ks:		0.0730676		Glyma.16G217200.1	Glyma.14G209900.1	0.1256	2.1757	0.0577285
																		Phvul.009G223800.1	GSVIVT01015018001	0.0866	1.3219	0.0655118								Phvul.006G087300.1	Medtr3g064610.1	0.0644	0.623	0.103371
																		Phvul.009G223800.1	PGSC0003DMT400035264	0.1187	1.2876	0.092187								Phvul.006G087300.1	Medtr5g076830.1	0.0832	0.8016	0.103792
																		Phvul.009G223800.1	Solyc07g042520.2.1	0.1193	1.4436	0.0826406								Phvul.006G087300.1	Phvul.008G241300.1	0.0801	0.5725	0.139913
																		Phvul.009G223800.1	DCAR_024777	0.1041	1.8603	0.0559587								Phvul.006G087300.1	Glyma.02G240400.1	0.077	0.5855	0.131512
																		Phvul.009G223800.1	DCAR_028527	0.1083	1.6934	0.0639542								Phvul.006G087300.1	Glyma.14G209900.1	0.0753	0.6345	0.118676
																		Phvul.009G223800.1	DCAR_024776	0.1181	2.0168	0.0585581								Medtr3g064610.1	Medtr5g076830.1	0.0635	0.6501	0.0976773
																		Phvul.009G223800.1	PGSC0003DMT400035260	0.1053	1.5236	0.0691126								Medtr3g064610.1	Phvul.008G241300.1	0.0579	0.7066	0.0819417
																		Phvul.009G223800.1	Solyc07g042550.2.1	0.1053	1.3996	0.0752358								Medtr3g064610.1	Glyma.02G240400.1	0.0605	0.6376	0.0948871
																		Phvul.009G223800.1	PGSC0003DMT400007506	0.1045	2.2995	0.0454447								Medtr3g064610.1	Glyma.14G209900.1	0.0554	0.6936	0.0798731
																		Phvul.009G223800.1	Solyc12g009300.1.1	0.1024	2.0079	0.0509986								Medtr5g076830.1	Phvul.008G241300.1	0.0418	0.5199	0.0804001
																		Medtr2g044070.2	Medtr4g124660.2	0.0509	0.6737	0.0755529								Medtr5g076830.1	Glyma.02G240400.1	0.0395	0.4833	0.0817298
																		Medtr2g044070.2	Phvul.003G127500.1	0.056	0.8078	0.0693241								Medtr5g076830.1	Glyma.14G209900.1	0.0388	0.4694	0.0826587
																		Medtr2g044070.2	Glyma.13G114000.1	0.0488	0.8558	0.0570227								Phvul.008G241300.1	Glyma.02G240400.1	0.0224	0.2089	0.107228
																		Medtr2g044070.2	Glyma.17G045800.1	0.0516	0.7672	0.0672576								Phvul.008G241300.1	Glyma.14G209900.1	0.0205	0.2006	0.102193
																		Medtr2g044070.2	GSVIVT01015018001	0.0832	2.1785	0.0381914								Glyma.02G240400.1	Glyma.14G209900.1	0.0076	0.0853	0.0890973
																		Medtr2g044070.2	PGSC0003DMT400035264	0.1054	1.3056	0.0807292
																		Medtr2g044070.2	Solyc07g042520.2.1	0.1039	1.4041	0.0739976										Average Ka/Ks:		0.0698241
																		Medtr2g044070.2	DCAR_024777	0.1023	1.944	0.0526235
																		Medtr2g044070.2	DCAR_028527	0.1065	2.2949	0.0464073
																		Medtr2g044070.2	DCAR_024776	0.1152	1.9814	0.0581407
																		Medtr2g044070.2	PGSC0003DMT400035260	0.0996	1.7077	0.0583241
																		Medtr2g044070.2	Solyc07g042550.2.1	0.0975	1.7452	0.0558675
																		Medtr2g044070.2	PGSC0003DMT400007506	0.0982	2.1017	0.0467241
																		Medtr2g044070.2	Solyc12g009300.1.1	0.0958	2.0016	0.0478617
																		Medtr4g124660.2	Phvul.003G127500.1	0.039	0.521	0.074856
																		Medtr4g124660.2	Glyma.13G114000.1	0.0334	0.5257	0.0635343
																		Medtr4g124660.2	Glyma.17G045800.1	0.0386	0.4427	0.0871922
																		Medtr4g124660.2	GSVIVT01015018001	0.0937	1.3478	0.0695207
																		Medtr4g124660.2	PGSC0003DMT400035264	0.1215	1.4123	0.0860299
																		Medtr4g124660.2	Solyc07g042520.2.1	0.1221	1.306	0.0934916
																		Medtr4g124660.2	DCAR_024777	0.1042	1.4569	0.0715217
																		Medtr4g124660.2	DCAR_028527	0.1112	1.4597	0.07618
																		Medtr4g124660.2	DCAR_024776	0.117	1.7061	0.0685775
																		Medtr4g124660.2	PGSC0003DMT400035260	0.1103	1.4693	0.0750698
																		Medtr4g124660.2	Solyc07g042550.2.1	0.1082	1.5664	0.0690756
																		Medtr4g124660.2	PGSC0003DMT400007506	0.1049	2.1176	0.0495372
																		Medtr4g124660.2	Solyc12g009300.1.1	0.1046	1.9729	0.0530184
																		Phvul.003G127500.1	Glyma.13G114000.1	0.0132	0.2916	0.0452675
																		Phvul.003G127500.1	Glyma.17G045800.1	0.0179	0.2611	0.0685561
																		Phvul.003G127500.1	GSVIVT01015018001	0.0877	1.2898	0.067995
																		Phvul.003G127500.1	PGSC0003DMT400035264	0.1178	1.4838	0.0793908
																		Phvul.003G127500.1	Solyc07g042520.2.1	0.1147	1.4364	0.0798524
																		Phvul.003G127500.1	DCAR_024777	0.1034	1.728	0.059838
																		Phvul.003G127500.1	DCAR_028527	0.1116	1.3519	0.0825505
																		Phvul.003G127500.1	DCAR_024776	0.1176	1.4865	0.079112
																		Phvul.003G127500.1	PGSC0003DMT400035260	0.1075	1.5758	0.0682193
																		Phvul.003G127500.1	Solyc07g042550.2.1	0.1054	1.4227	0.0740845
																		Phvul.003G127500.1	PGSC0003DMT400007506	0.1023	1.9997	0.0511577
																		Phvul.003G127500.1	Solyc12g009300.1.1	0.1021	1.8035	0.0566121
																		Glyma.13G114000.1	Glyma.17G045800.1	0.0064	0.162	0.0395062
																		Glyma.13G114000.1	GSVIVT01015018001	0.0778	1.2978	0.0599476
																		Glyma.13G114000.1	PGSC0003DMT400035264	0.1091	1.4611	0.0746698
																		Glyma.13G114000.1	Solyc07g042520.2.1	0.105	1.4151	0.0741997
																		Glyma.13G114000.1	DCAR_024777	0.1019	1.6449	0.0619491
																		Glyma.13G114000.1	DCAR_028527	0.1106	1.3094	0.0844662
																		Glyma.13G114000.1	DCAR_024776	0.1146	1.5938	0.0719036
																		Glyma.13G114000.1	PGSC0003DMT400035260	0.1026	1.4076	0.07289
																		Glyma.13G114000.1	Solyc07g042550.2.1	0.1015	1.3355	0.0760015
																		Glyma.13G114000.1	PGSC0003DMT400007506	0.0986	2.1578	0.0456947
																		Glyma.13G114000.1	Solyc12g009300.1.1	0.0987	1.9908	0.0495781
																		Glyma.17G045800.1	GSVIVT01015018001	0.0803	1.4631	0.0548835
																		Glyma.17G045800.1	PGSC0003DMT400035264	0.1159	1.4126	0.0820473
																		Glyma.17G045800.1	Solyc07g042520.2.1	0.1101	1.379	0.0798405
																		Glyma.17G045800.1	DCAR_024777	0.1031	1.9018	0.0542118
																		Glyma.17G045800.1	DCAR_028527	0.1112	1.4746	0.0754103
																		Glyma.17G045800.1	DCAR_024776	0.1131	2.0526	0.0551008
																		Glyma.17G045800.1	PGSC0003DMT400035260	0.1033	1.5242	0.0677733
																		Glyma.17G045800.1	Solyc07g042550.2.1	0.1022	1.4619	0.069909
																		Glyma.17G045800.1	PGSC0003DMT400007506	0.0978	2.0078	0.04871
																		Glyma.17G045800.1	Solyc12g009300.1.1	0.0979	1.9458	0.0503135
																		GSVIVT01015018001	PGSC0003DMT400035264	0.0913	1.2444	0.0733687
																		GSVIVT01015018001	Solyc07g042520.2.1	0.0914	1.3436	0.0680262
																		GSVIVT01015018001	DCAR_024777	0.0849	1.558	0.0544929
																		GSVIVT01015018001	DCAR_028527	0.0911	1.6036	0.0568097
																		GSVIVT01015018001	DCAR_024776	0.0961	1.5633	0.0614725
																		GSVIVT01015018001	PGSC0003DMT400035260	0.0867	1.4386	0.0602669
																		GSVIVT01015018001	Solyc07g042550.2.1	0.0857	1.2582	0.0681132
																		GSVIVT01015018001	PGSC0003DMT400007506	0.0793	1.512	0.0524471
																		GSVIVT01015018001	Solyc12g009300.1.1	0.0814	1.651	0.0493035
																		PGSC0003DMT400035264	Solyc07g042520.2.1	0.0045	0.0982	0.0458248
																		PGSC0003DMT400035264	DCAR_024777	0.0999	1.7033	0.0586509
																		PGSC0003DMT400035264	DCAR_028527	0.107	1.52	0.0703947
																		PGSC0003DMT400035264	DCAR_024776	0.1129	1.8953	0.0595684
																		PGSC0003DMT400035264	PGSC0003DMT400035260	0.1024	1.4124	0.0725007
																		PGSC0003DMT400035264	Solyc07g042550.2.1	0.1007	1.4514	0.0693813
																		PGSC0003DMT400035264	PGSC0003DMT400007506	0.0954	1.6165	0.0590164
																		PGSC0003DMT400035264	Solyc12g009300.1.1	0.097	1.866	0.0519829
																		Solyc07g042520.2.1	DCAR_024777	0.0974	1.654	0.0588875
																		Solyc07g042520.2.1	DCAR_028527	0.1088	1.6223	0.0670653
																		Solyc07g042520.2.1	DCAR_024776	0.113	1.7811	0.0634439
																		Solyc07g042520.2.1	PGSC0003DMT400035260	0.102	1.4601	0.0698582
																		Solyc07g042520.2.1	Solyc07g042550.2.1	0.1002	1.6252	0.061654
																		Solyc07g042520.2.1	PGSC0003DMT400007506	0.0944	1.6936	0.0557393
																		Solyc07g042520.2.1	Solyc12g009300.1.1	0.096	1.9752	0.0486027
																		DCAR_024777	DCAR_028527	0.0157	0.5675	0.0276652
																		DCAR_024777	DCAR_024776	0.0362	0.572	0.0632867
																		DCAR_024777	PGSC0003DMT400035260	0.0673	1.3626	0.0493909
																		DCAR_024777	Solyc07g042550.2.1	0.0683	1.2288	0.0555827
																		DCAR_024777	PGSC0003DMT400007506	0.0579	1.4121	0.0410028
																		DCAR_024777	Solyc12g009300.1.1	0.0567	1.5401	0.0368158
																		DCAR_028527	DCAR_024776	0.0423	0.5859	0.0721966
																		DCAR_028527	PGSC0003DMT400035260	0.0658	1.248	0.0527244
																		DCAR_028527	Solyc07g042550.2.1	0.0672	1.1814	0.0568817
																		DCAR_028527	PGSC0003DMT400007506	0.0632	1.4418	0.0438341
																		DCAR_028527	Solyc12g009300.1.1	0.0634	1.3705	0.0462605
																		DCAR_024776	PGSC0003DMT400035260	0.0803	1.6641	0.0482543
																		DCAR_024776	Solyc07g042550.2.1	0.0813	1.7935	0.0453304
																		DCAR_024776	PGSC0003DMT400007506	0.0747	1.5721	0.0475161
																		DCAR_024776	Solyc12g009300.1.1	0.0714	1.4771	0.048338
																		PGSC0003DMT400035260	Solyc07g042550.2.1	0.0027	0.12	0.0225
																		PGSC0003DMT400035260	PGSC0003DMT400007506	0.0342	0.7343	0.046575
																		PGSC0003DMT400035260	Solyc12g009300.1.1	0.0323	0.7565	0.0426966
																		Solyc07g042550.2.1	PGSC0003DMT400007506	0.0332	0.7114	0.0466685
																		Solyc07g042550.2.1	Solyc12g009300.1.1	0.0314	0.709	0.0442877
																		PGSC0003DMT400007506	Solyc12g009300.1.1	0.0064	0.1736	0.0368664
																				Average Ka/Ks:		0.0617909
